# Supplementary material for: Whole-Genome sequencing in routine Mycobacterium bovis epidemiology – scoping the potential
Source: Microb Genom. 2024 Feb 14;10(2):001185. doi: 10.1099/mgen.0.001185 (PMC10926703; doi:10.1099/mgen.0.001185)
Supplement: Uncited Supplementary Data Sheet 1. [file mgen-10-01185-s002.xlsx]

## Sheet: Supp_data1_WGS_n=148
VNTR	ID	Alternate ID	Bioproject_no	Host	Year	Geno+Spol	15 SNP Clade
67165	BTB_Gla_1003	1003	PRJEB65421	Badger	2016	1.140	1
67172	BTB_Gla_1010	1010	PRJEB65421	Badger	2017	1.140	1
67071	BTB_Gla_909	909	PRJEB65421	Bovine	2016	1.140	1
67123	BTB_Gla_961	961	PRJEB65421	Bovine	2017	1.140	1
52446	TVR308		PRJNA925930	Bovine	2015	1.140	2
67069	BTB_Gla_907	907	PRJEB65421	Bovine	2016	1.140	2
67078	BTB_Gla_916	916	PRJEB65421	Bovine	2016	1.140	2
67083	BTB_Gla_921	921	PRJEB65421	Bovine	2016	1.140	2
67084	BTB_Gla_922	922	PRJEB65421	Bovine	2013	1.140	2
67122	BTB_Gla_960	960	PRJEB65421	Bovine	2016	1.140	2
67124	BTB_Gla_962	962	PRJEB65421	Bovine	2016	1.140	2
67139	BTB_Gla_977	977	PRJEB65421	Bovine	2016	1.140	2
67166	BTB_Gla_1004	1004	PRJEB65421	Badger	2016	1.140	2
67125	BTB_Gla_963	963	PRJEB65421	Bovine	2015	1.140	2
67064	BTB_Gla_902	902	PRJEB65421	Bovine	2014	1.140	3
67152	BTB_Gla_990	990	PRJEB65421	Badger	2015	1.140	3
29886	BTB_Gla_841904	ERR841904	PRJEB9025	Badger	2012	1.140	3
67065	BTB_Gla_903	903	PRJEB65421	Bovine	2013	1.140	3
51688	TVR149		PRJNA925930	Bovine	2014	1.140	4
67077	BTB_Gla_915	915	PRJEB65421	Bovine	2015	1.140	4
67119	BTB_Gla_957	957	PRJEB65421	Bovine	2015	1.140	4
67127	BTB_Gla_965	965	PRJEB65421	Bovine	2017	1.140	4
67128	BTB_Gla_966	966	PRJEB65421	Bovine	2014	1.140	4
67148	BTB_Gla_986	986	PRJEB65421	Bovine	2015	1.140	4
67167	BTB_Gla_1005	1005	PRJEB65421	Badger	2016	1.140	4
67174	BTB_Gla_1012	1012	PRJEB65421	Badger	2017	1.140	4
67062	BTB_Gla_900	900	PRJEB65421	Bovine	2016	1.140	4
67068	BTB_Gla_906	906	PRJEB65421	Bovine	2015	1.140	4
67082	BTB_Gla_920	920	PRJEB65421	Bovine	2015	1.140	4
67169	BTB_Gla_1007	1007	PRJEB65421	Badger	2016	1.140	4
257	BTB_Prov_785		PRJEB65421	Bovine	2000	1.140	4
14701	BTB_Prov_786		PRJEB65421	Otter	2008	1.140	4
10014	BTB_Prov_787		PRJEB65421	Bovine	2006	1.140	4
93557	BTB_Prov_790		PRJEB65421	Ovine	2021	1.140	4
93558	BTB_Prov_791		PRJEB65421	Ovine	2021	1.140	4
90418	BTB_Prov_792		PRJEB65421	Ovine	2021	1.140	4
93925	BTB_Prov_793		PRJEB65421	Badger	2022	1.140	4
94393	BTB_Prov_794		PRJEB65421	Ovine	2022	1.140	4
51670	TVR131		PRJNA925930	Bovine	2014	1.140	5
67138	BTB_Gla_976	976	PRJEB65421	Bovine	2017	1.140	5
67145	BTB_Gla_983	983	PRJEB65421	Bovine	2017	1.140	5
67171	BTB_Gla_1009	1009	PRJEB65421	Badger	2017	1.140	5
67173	BTB_Gla_1011	1011	PRJEB65421	Badger	2017	1.140	5
67146	BTB_Gla_984	984	PRJEB65421	Bovine	2016	1.140	5
67085	BTB_Gla_923	923	PRJEB65421	Bovine	2015	1.140	6
67101	BTB_Gla_939	939	PRJEB65421	Bovine	2016	1.140	6
67102	BTB_Gla_940	940	PRJEB65421	Bovine	2013	1.140	6
67130	BTB_Gla_968	968	PRJEB65421	Bovine	2017	1.140	6
67131	BTB_Gla_969	969	PRJEB65421	Bovine	2014	1.140	6
69369	BTB_Gla_1027	1027	PRJEB65421	Bovine	2016	1.140	6
15858	BTB_Gla_841903	ERR841903	PRJEB9025	Badger	2008	1.140	6
34960	BTB_Gla_841905	ERR841905	PRJEB9025	Badger	2012	1.140	6
67086	BTB_Gla_924	924	PRJEB65421	Bovine	2016	1.140	6
67087	BTB_Gla_925	925	PRJEB65421	Bovine	2013	1.140	6
67100	BTB_Gla_938	938	PRJEB65421	Bovine	2015	1.140	6
67103	BTB_Gla_941	941	PRJEB65421	Bovine	2015	1.140	6
67108	BTB_Gla_946	946	PRJEB65421	Bovine	2016	1.140	6
67157	BTB_Gla_995	995	PRJEB65421	Badger	2015	1.140	6
67158	BTB_Gla_996	996	PRJEB65421	Badger	2015	1.140	6
67168	BTB_Gla_1006	1006	PRJEB65421	Badger	2016	1.140	6
92927	BTB_Prov_857		PRJEB65421	Bovine	2022	1.140	6
63974	TVR767		PRJNA925930	Bovine	2009	1.140	7
65826	TVR861		PRJNA925930	Bovine	2012	1.140	7
67066	BTB_Gla_904	904	PRJEB65421	Bovine	2012	1.140	7
67070	BTB_Gla_908	908	PRJEB65421	Bovine	2015	1.140	7
67105	BTB_Gla_943	943	PRJEB65421	Bovine	2016	1.140	7
67106	BTB_Gla_944	944	PRJEB65421	Bovine	2017	1.140	7
67107	BTB_Gla_945	945	PRJEB65421	Bovine	2014	1.140	7
67112	BTB_Gla_950	950	PRJEB65421	Bovine	2017	1.140	7
67116	BTB_Gla_954	954	PRJEB65421	Bovine	2017	1.140	7
67121	BTB_Gla_959	959	PRJEB65421	Bovine	2014	1.140	7
67137	BTB_Gla_975	975	PRJEB65421	Bovine	2015	1.140	7
67140	BTB_Gla_978	978	PRJEB65421	Bovine	2015	1.140	7
67144	BTB_Gla_982	982	PRJEB65421	Bovine	2015	1.140	7
67149	BTB_Gla_987	987	PRJEB65421	Badger	2015	1.140	7
67120	BTB_Gla_958	958	PRJEB65421	Bovine	2017	1.140	7
67159	BTB_Gla_997	997	PRJEB65421	Badger	2016	1.140	7
52620	TVR328		PRJNA925930	Bovine	2015	1.140	8
65829	TVR864		PRJNA925930	Bovine	2013	1.140	8
67080	BTB_Gla_918	918	PRJEB65421	Bovine	2015	1.140	8
67081	BTB_Gla_919	919	PRJEB65421	Bovine	2016	1.140	8
67093	BTB_Gla_931	931	PRJEB65421	Bovine	2015	1.140	8
67094	BTB_Gla_932	932	PRJEB65421	Bovine	2016	1.140	8
67151	BTB_Gla_989	989	PRJEB65421	Badger	2015	1.140	8
67160	BTB_Gla_998	998	PRJEB65421	Badger	2016	1.140	8
69367	BTB_Gla_1026	1026	PRJEB65421	Bovine	2013	1.140	8
67104	BTB_Gla_942	942	PRJEB65421	Bovine	2016	1.140	8
67109	BTB_Gla_947	947	PRJEB65421	Bovine	2015	1.140	8
67155	BTB_Gla_993	993	PRJEB65421	Badger	2015	1.140	8
51674	TVR134		PRJNA925930	Bovine	2014	1.140	9
67135	BTB_Gla_973	973	PRJEB65421	Bovine	2017	1.140	9
67136	BTB_Gla_974	974	PRJEB65421	Bovine	2016	1.140	9
27209	BTB_Gla_841877	ERR841877	PRJEB9025	Bovine	2011	1.140	9
67079	BTB_Gla_917	917	PRJEB65421	Bovine	2013	1.140	9
67115	BTB_Gla_953	953	PRJEB65421	Bovine	2016	1.140	9
67163	BTB_Gla_1001	1001	PRJEB65421	Badger	2016	1.140	9
67170	BTB_Gla_1008	1008	PRJEB65421	Badger	2017	1.140	9
63920	TVR713		PRJNA925930	Bovine	2006	1.140	10
67075	BTB_Gla_913	913	PRJEB65421	Bovine	2016	1.140	10
67076	BTB_Gla_914	914	PRJEB65421	Bovine	2017	1.140	10
67089	BTB_Gla_927	927	PRJEB65421	Bovine	2014	1.140	10
67090	BTB_Gla_928	928	PRJEB65421	Bovine	2016	1.140	10
67091	BTB_Gla_929	929	PRJEB65421	Bovine	2017	1.140	10
67132	BTB_Gla_970	970	PRJEB65421	Bovine	2016	1.140	10
67154	BTB_Gla_992	992	PRJEB65421	Badger	2015	1.140	10
67074	BTB_Gla_912	912	PRJEB65421	Bovine	2015	1.140	10
67088	BTB_Gla_926	926	PRJEB65421	Bovine	2015	1.140	10
67118	BTB_Gla_956	956	PRJEB65421	Bovine	2016	1.140	10
67126	BTB_Gla_964	964	PRJEB65421	Bovine	2014	1.140	10
67164	BTB_Gla_1002	1002(same as BTB 097)	PRJEB65421	Badger	2016	1.140	10
6520	BTB_Gen_043		PRJEB65421	Bovine	2003	1.140	10
67164	BTB_Gen_097		PRJEB65421	Badger	2016	1.140	10
51675	TVR136		PRJNA925930	Bovine	2014	1.140	11
51676	TVR137		PRJNA925930	Bovine	2014	1.140	11
51677	TVR138		PRJNA925930	Bovine	2014	1.140	11
51679	TVR140		PRJNA925930	Bovine	2014	1.140	11
51680	TVR141		PRJNA925930	Bovine	2014	1.140	11
51681	TVR142		PRJNA925930	Bovine	2014	1.140	11
51684	TVR145		PRJNA925930	Bovine	2014	1.140	11
51685	TVR146		PRJNA925930	Bovine	2014	1.140	11
51686	TVR147		PRJNA925930	Bovine	2014	1.140	11
51687	TVR148		PRJNA925930	Bovine	2014	1.140	11
51689	TVR150		PRJNA925930	Bovine	2014	1.140	11
51723	TVR184		PRJNA925930	Bovine	2015	1.140	11
65849	TVR884		PRJNA925930	Bovine	2013	1.140	11
67061	BTB_Gla_899	899	PRJEB65421	Bovine	2015	1.140	11
67096	BTB_Gla_934	934	PRJEB65421	Bovine	2015	1.140	11
67097	BTB_Gla_937	937	PRJEB65421	Bovine	2013	1.140	11
67097	BTB_Gla_935	935	PRJEB65421	Bovine	2014	1.140	11
67098	BTB_Gla_936	936	PRJEB65421	Bovine	2016	1.140	11
67156	BTB_Gla_994	994	PRJEB65421	Badger	2015	1.140	11
51672	TVR133		PRJNA925930	Bovine	2014	1.140	12
61617	TVR696		PRJNA925930	Bovine	1999	1.140	12
65824	TVR859		PRJNA925930	Bovine	2012	1.140	12
3	BTB_Gen_001		PRJEB65421	Bovine	2001	1.140	12
90	BTB_Gen_004		PRJEB65421	Bovine	2000	1.140	12
6603	BTB_Gen_045		PRJEB65421	Bovine	2003	1.140	12
8030	BTB_Gen_055		PRJEB65421	Bovine	2005	1.140	12
8572	BTB_Gen_060		PRJEB65421	Bovine	2006	1.140	12
9896	BTB_Gen_068		PRJEB65421	Bovine	2006	1.140	12
10911	BTB_Gen_109		PRJEB65421	Bovine	2006	1.140	12
14391	BTB_Gen_137		PRJEB65421	Bovine	2008	1.140	12
15375	BTB_Gen_141		PRJEB65421	Bovine	2008	1.140	12
477	BTB_Gen_162		PRJEB65421	Bovine	2000	1.140	12
724	BTB_Gen_164		PRJEB65421	Bovine	2003	1.140	12
3732	BTB_Gen_167		PRJEB65421	Bovine	2004	1.140	12
38329	BTB_Gen_231		PRJEB65421	Bovine	2013	1.140	N/A
N/A	BTB_Gen_466		PRJEB65421	Deer	2020	1.140	N/A

## Sheet: Supp_data1_MLVA.SPol_n=2108
ID	Year	host
3	2001	bovine
9	2001	bovine
10	2001	bovine
12	2001	bovine
47	2001	bovine
69	2001	bovine
70	2001	bovine
71	2001	bovine
76	2001	bovine
80	2001	bovine
82	2001	bovine
90	2000	bovine
94	2000	bovine
101	2000	bovine
154	2000	bovine
157	2000	bovine
158	2000	bovine
258	2000	bovine
262	2002	bovine
305	2001	bovine
307	2003	bovine
474	2000	bovine
475	2000	bovine
476	2000	bovine
477	2000	bovine
501	2000	bovine
506	2000	bovine
509	2001	bovine
522	2001	bovine
596	2000	bovine
674	2000	bovine
708	2000	bovine
724	2003	bovine
727	2003	bovine
745	2003	bovine
776	2003	bovine
778	2003	bovine
785	2003	bovine
789	2003	bovine
802	2003	bovine
818	2003	bovine
820	2003	bovine
821	2003	bovine
824	2003	bovine
859	2003	bovine
870	2003	bovine
890	2003	bovine
904	2003	bovine
910	2003	bovine
911	2003	bovine
913	2003	bovine
918	2003	bovine
920	2003	bovine
925	2003	bovine
926	2003	bovine
928	2003	bovine
929	2003	bovine
939	2003	bovine
944	2003	bovine
948	2003	bovine
950	2003	bovine
951	2003	bovine
954	2003	bovine
956	2003	bovine
970	2003	bovine
975	2003	bovine
977	2003	bovine
1253	2002	bovine
1271	2002	bovine
1278	2002	bovine
1291	2002	bovine
1304	2002	bovine
1361	2002	bovine
1363	2002	bovine
1365	2003	bovine
1392	2003	bovine
1436	2003	bovine
1535	2003	bovine
1595	2003	bovine
1601	2003	bovine
1608	2003	bovine
1622	2003	bovine
1625	2003	bovine
1650	2003	bovine
1664	2003	bovine
1694	2003	bovine
1699	2003	bovine
1708	2003	bovine
1711	2003	bovine
1726	2003	bovine
1728	2003	bovine
1733	2003	bovine
1735	2003	bovine
1738	2003	bovine
1739	2003	bovine
1745	2003	bovine
1747	2003	bovine
1752	2003	bovine
1761	2003	bovine
1764	2003	bovine
1771	2003	bovine
1772	2003	bovine
1776	2003	bovine
1779	2003	bovine
1785	2003	bovine
1788	2003	bovine
1792	2003	bovine
1815	2003	bovine
1863	2004	bovine
1867	2004	bovine
1869	2004	bovine
1876	2004	bovine
1911	2003	bovine
1915	2003	bovine
1925	2003	bovine
2003	2002	bovine
2021	2002	bovine
2057	2002	bovine
2081	2000	bovine
2162	2003	bovine
2249	2004	bovine
2310	2004	bovine
2316	2004	bovine
2321	2004	bovine
2332	2004	bovine
2379	2002	bovine
2413	2004	bovine
2440	2003	bovine
2453	2004	bovine
2460	2004	bovine
2474	2004	bovine
2476	2004	bovine
2478	2004	bovine
2513	2004	bovine
2514	2004	bovine
2527	2004	bovine
2543	2004	bovine
2576	2004	bovine
2608	2004	bovine
2617	2004	bovine
2622	2004	bovine
2624	2004	bovine
2626	2004	bovine
2627	2004	bovine
2629	2004	bovine
2639	2004	bovine
2652	2004	bovine
2657	2004	bovine
2674	2004	bovine
2767	2004	bovine
2779	2004	bovine
2788	2004	bovine
2801	2004	bovine
3164	2002	bovine
3181	2004	bovine
3301	2003	bovine
3311	2003	bovine
3315	2003	bovine
3319	2003	bovine
3328	2003	bovine
3329	2003	bovine
3337	2003	bovine
3366	2004	bovine
3386	2004	bovine
3389	2004	bovine
3399	2004	bovine
3415	2004	bovine
3416	2004	bovine
3417	2004	bovine
3420	2004	bovine
3423	2004	bovine
3424	2004	bovine
3426	2004	bovine
3435	2004	bovine
3531	2004	bovine
3532	2004	bovine
3533	2004	bovine
3534	2004	bovine
3535	2004	bovine
3538	2004	bovine
3541	2004	bovine
3550	2004	bovine
3552	2004	bovine
3575	2004	bovine
3589	2004	bovine
3591	2004	bovine
3613	2004	bovine
3678	2004	bovine
3692	2004	bovine
3694	2004	bovine
3711	2004	bovine
3732	2004	bovine
3756	2004	bovine
3758	2004	bovine
3799	2004	bovine
3808	2004	bovine
3812	2004	bovine
3847	2004	bovine
3859	2004	bovine
3862	2004	bovine
3875	2004	bovine
3880	2004	bovine
3882	2004	bovine
3885	2004	bovine
3886	2004	bovine
3891	2004	bovine
3894	2004	bovine
3895	2004	bovine
3898	2004	bovine
3899	2004	bovine
3902	2004	bovine
3903	2004	bovine
3905	2004	bovine
3906	2004	bovine
3908	2004	bovine
3921	2004	bovine
3926	2004	bovine
3935	2004	bovine
3936	2004	bovine
3939	2004	bovine
3941	2004	bovine
3945	2004	bovine
3948	2004	bovine
3950	2004	bovine
3951	2004	bovine
3954	2004	bovine
3959	2004	bovine
3964	2004	bovine
3968	2004	bovine
3975	2004	bovine
3976	2004	bovine
4030	2004	bovine
4058	2004	bovine
4068	2004	bovine
4117	2004	bovine
4170	2004	bovine
4172	2004	bovine
4195	2004	bovine
4290	2004	bovine
4330	2004	bovine
4342	2004	bovine
4343	2004	bovine
4358	2004	bovine
4361	2004	bovine
4378	2004	bovine
4403	2004	bovine
4444	2004	bovine
4448	2004	bovine
4455	2004	bovine
4481	2004	bovine
4489	2004	bovine
4519	2004	bovine
4546	2004	bovine
4547	2004	bovine
4553	2004	bovine
4574	2004	bovine
4596	2004	bovine
4620	2004	bovine
4621	2004	bovine
4633	2004	bovine
4637	2004	bovine
4642	2004	bovine
4685	2004	bovine
4687	2004	bovine
4688	2004	bovine
4712	2004	bovine
4713	2004	bovine
4738	2004	bovine
4890	2004	bovine
4892	2004	bovine
4981	2004	bovine
5011	2005	bovine
5018	2005	bovine
5037	2005	bovine
5042	2005	bovine
5050	2005	bovine
5055	2005	bovine
5100	2005	bovine
5109	2005	bovine
5118	2005	bovine
5120	2005	bovine
5283	2004	bovine
5328	2005	bovine
5341	2005	bovine
5343	2005	bovine
5356	2005	bovine
5357	2005	bovine
5397	2005	bovine
5399	2005	bovine
5416	2005	bovine
5427	2005	bovine
5429	2005	bovine
5449	2005	bovine
5450	2005	bovine
5456	2005	bovine
5472	2005	bovine
5479	2005	bovine
5480	2005	bovine
5542	2005	bovine
5558	2005	bovine
5575	2005	bovine
5578	2005	bovine
5583	2005	bovine
5589	2005	bovine
5598	2005	bovine
5637	2005	bovine
5651	2005	bovine
5672	2005	bovine
5685	2005	bovine
5700	2005	bovine
5741	2005	bovine
5754	2005	bovine
5755	2005	bovine
5769	2005	bovine
5798	2005	bovine
5801	2005	bovine
5811	2005	bovine
5820	2005	bovine
5828	2005	bovine
5830	2005	bovine
5900	2004	bovine
5908	2005	bovine
5920	2005	bovine
5930	2005	bovine
5935	2005	bovine
5943	2005	bovine
5947	2005	bovine
5958	2005	bovine
5959	2005	bovine
5961	2005	bovine
5974	2005	bovine
5985	2005	bovine
5998	2005	bovine
6077	2005	bovine
6108	2005	bovine
6110	2005	bovine
6161	2005	bovine
6166	2005	bovine
6245	2003	bovine
6261	2003	bovine
6262	2003	bovine
6277	2003	bovine
6286	2003	bovine
6288	2003	bovine
6294	2003	bovine
6295	2003	bovine
6308	2003	bovine
6310	2003	bovine
6328	2003	bovine
6335	2003	bovine
6338	2003	bovine
6350	2003	bovine
6357	2003	bovine
6362	2003	bovine
6379	2003	bovine
6381	2003	bovine
6386	2003	bovine
6387	2003	bovine
6389	2003	bovine
6410	2003	bovine
6413	2003	bovine
6426	2003	bovine
6444	2003	bovine
6445	2003	bovine
6464	2003	bovine
6465	2003	bovine
6486	2003	bovine
6493	2003	bovine
6509	2003	bovine
6520	2003	bovine
6552	2003	bovine
6577	2003	bovine
6597	2003	bovine
6600	2003	bovine
6603	2003	bovine
6617	2003	bovine
6620	2003	bovine
6649	2003	bovine
6660	2003	bovine
6661	2003	bovine
6662	2003	bovine
6674	2003	bovine
6683	2003	bovine
6685	2003	bovine
6692	2003	bovine
6695	2003	bovine
6700	2003	bovine
6701	2003	bovine
6714	2003	bovine
6725	2003	bovine
6731	2003	bovine
6734	2003	bovine
6757	2005	bovine
6765	2005	bovine
6771	2005	bovine
6794	2005	bovine
6801	2005	bovine
6805	2005	bovine
6810	2005	bovine
6821	2005	bovine
6822	2005	bovine
6840	2005	bovine
6843	2005	bovine
6844	2005	bovine
6853	2005	bovine
6874	2005	bovine
6877	2005	bovine
6884	2003	bovine
6888	2003	bovine
6902	2003	bovine
6914	2003	bovine
6920	2003	bovine
6927	2003	bovine
6937	2003	bovine
6942	2003	bovine
6950	2003	bovine
6952	2003	bovine
6964	2003	bovine
6965	2003	bovine
7042	2005	bovine
7045	2005	bovine
7059	2005	bovine
7087	2005	bovine
7153	2003	bovine
7163	2003	bovine
7177	2003	bovine
7181	2003	bovine
7191	2003	bovine
7197	2003	bovine
7199	2003	bovine
7206	2003	bovine
7207	2003	bovine
7225	2005	bovine
7241	2005	bovine
7254	2005	bovine
7260	2005	bovine
7267	2005	bovine
7276	2005	bovine
7282	2005	bovine
7287	2005	bovine
7294	2005	bovine
7297	2005	bovine
7304	2005	bovine
7307	2005	bovine
7314	2005	bovine
7318	2005	bovine
7331	2005	bovine
7333	2005	bovine
7334	2005	bovine
7351	2005	bovine
7357	2005	bovine
7359	2005	bovine
7361	2005	bovine
7363	2005	bovine
7377	2005	bovine
7444	2005	bovine
7487	2003	bovine
7542	2003	bovine
7544	2003	bovine
7545	2003	bovine
7546	2003	bovine
7547	2003	bovine
7557	2003	bovine
7559	2003	bovine
7573	2003	bovine
7581	2003	bovine
7590	2003	bovine
7636	2003	bovine
7642	2003	bovine
7644	2003	bovine
7651	2003	bovine
7653	2003	bovine
7654	2003	bovine
7655	2003	bovine
7660	2003	bovine
7669	2003	bovine
7686	2003	bovine
7697	2003	bovine
7705	2003	bovine
7708	2003	bovine
7718	2003	bovine
7721	2003	bovine
7724	2003	bovine
7725	2003	bovine
7730	2005	bovine
7758	2005	bovine
7794	2005	bovine
7833	2005	bovine
7846	2005	bovine
7857	2005	bovine
7858	2005	bovine
7874	2005	bovine
7881	2005	bovine
7894	2005	bovine
7942	2005	bovine
7969	2005	bovine
8026	2005	bovine
8030	2005	bovine
8043	2005	bovine
8047	2005	bovine
8132	2005	bovine
8136	2005	bovine
8143	2005	bovine
8144	2005	bovine
8148	2005	bovine
8157	2005	bovine
8181	2005	bovine
8207	2005	bovine
8208	2005	bovine
8209	2005	bovine
8298	2005	bovine
8311	2005	bovine
8325	2005	bovine
8351	2006	bovine
8402	2006	bovine
8404	2006	bovine
8418	2006	bovine
8480	2006	bovine
8572	2006	bovine
8592	2006	bovine
8594	2006	bovine
8613	2006	bovine
8620	2006	bovine
8629	2006	bovine
8648	2006	bovine
8716	2006	bovine
8725	2006	bovine
8768	2006	bovine
8801	2006	bovine
8844	2006	bovine
8923	2006	bovine
8927	2006	bovine
8933	2006	bovine
8938	2006	bovine
8959	2006	bovine
9017	2006	bovine
9027	2006	bovine
9029	2006	bovine
9098	2006	bovine
9179	2006	bovine
9194	2006	bovine
9196	2006	bovine
9200	2006	bovine
9217	2006	bovine
9229	2006	bovine
9234	2006	bovine
9240	2006	bovine
9241	2006	bovine
9276	2006	bovine
9332	2006	bovine
9340	2006	bovine
9345	2006	bovine
9372	2006	bovine
9400	2006	bovine
9436	2006	bovine
9437	2006	bovine
9469	2006	bovine
9518	2006	bovine
9519	2006	bovine
9558	2006	bovine
9568	2006	bovine
9604	2006	bovine
9621	2006	bovine
9664	2006	bovine
9678	2006	bovine
9697	2006	bovine
9704	2006	bovine
9718	2006	bovine
9741	2006	bovine
9791	2006	bovine
9798	2006	bovine
9809	2006	bovine
9882	2006	bovine
9896	2006	bovine
9906	2006	bovine
10021	2006	bovine
10076	2006	bovine
10107	2006	bovine
10133	2006	bovine
10147	2006	bovine
10151	2006	bovine
10155	2006	bovine
10171	2006	bovine
10206	2006	bovine
10211	2006	bovine
10245	2006	bovine
10261	2006	bovine
10277	2006	bovine
10287	2006	bovine
10310	2006	bovine
10335	2006	bovine
10362	2006	bovine
10366	2006	bovine
10381	2006	bovine
10409	2006	bovine
10419	2006	bovine
10427	2006	bovine
10469	2006	bovine
10486	2006	bovine
10541	2006	bovine
10550	2006	bovine
10551	2006	bovine
10555	2006	bovine
10570	2006	bovine
10576	2006	bovine
10597	2006	bovine
10603	2006	bovine
10667	2006	bovine
10680	2006	bovine
10686	2006	bovine
10709	2006	bovine
10740	2006	bovine
10782	2006	bovine
10820	2006	bovine
10856	2006	bovine
10877	2006	bovine
10903	2006	bovine
10911	2006	bovine
10950	2006	bovine
10972	2006	bovine
10996	2006	bovine
10997	2006	bovine
11005	2006	bovine
11006	2006	bovine
11011	2006	bovine
11016	2006	bovine
11046	2006	bovine
11072	2006	bovine
11127	2006	bovine
11153	2007	bovine
11158	2007	bovine
11165	2007	bovine
11175	2007	bovine
11189	2007	bovine
11346	2007	bovine
11431	2007	bovine
11520	2007	bovine
11548	2007	bovine
11551	2007	bovine
11582	2007	bovine
11589	2007	bovine
11596	2007	bovine
11632	2007	bovine
11670	2007	bovine
11694	2007	bovine
11729	2007	bovine
11785	2007	bovine
11796	2007	bovine
11802	2007	bovine
11803	2007	bovine
11808	2007	bovine
11825	2007	bovine
11834	2007	bovine
12000	2007	bovine
12005	2007	bovine
12008	2007	bovine
12016	2007	bovine
12100	2007	bovine
12103	2007	bovine
12128	2007	bovine
12160	2007	bovine
12172	2007	bovine
12177	2007	bovine
12183	2007	bovine
12284	2007	bovine
12322	2007	bovine
12401	2007	bovine
12417	2007	bovine
12439	2007	bovine
12441	2007	bovine
12446	2007	bovine
12460	2007	bovine
12478	2007	bovine
12486	2007	bovine
12491	2007	bovine
12524	2007	bovine
12535	2007	bovine
12596	2007	bovine
12657	2007	bovine
12675	2007	bovine
12676	2007	bovine
12694	2007	bovine
12736	2007	bovine
12788	2007	bovine
12800	2007	bovine
12838	2007	bovine
12845	2007	bovine
12846	2007	bovine
12850	2007	bovine
12853	2007	bovine
12954	2007	bovine
12965	2007	bovine
12986	2007	bovine
13045	2007	bovine
13056	2007	bovine
13086	2007	bovine
13088	2007	bovine
13403	2007	bovine
13413	2007	bovine
13465	2007	bovine
13493	2007	bovine
13592	2007	bovine
13607	2007	bovine
13731	2007	bovine
13781	2007	bovine
13813	2007	bovine
13821	2007	bovine
13873	2007	bovine
13894	2007	bovine
13897	2007	bovine
13954	2007	bovine
13989	2007	bovine
14081	2007	bovine
14083	2007	bovine
14092	2007	bovine
14131	2007	bovine
14148	2008	bovine
14214	2008	bovine
14255	2008	bovine
14320	2008	bovine
14343	2008	bovine
14366	2008	bovine
14381	2008	bovine
14390	2008	bovine
14391	2008	bovine
14409	2007	bovine
14410	2007	bovine
14415	2007	bovine
14444	2008	bovine
14500	2008	bovine
14504	2008	bovine
14517	2008	bovine
14576	2008	bovine
14581	2008	bovine
14587	2008	bovine
14655	2008	bovine
14982	2008	bovine
14987	2008	bovine
14990	2008	bovine
15084	2008	bovine
15087	2008	bovine
15088	2008	bovine
15141	2008	bovine
15149	2008	bovine
15180	2008	bovine
15216	2008	bovine
15249	2008	bovine
15287	2008	bovine
15293	2008	bovine
15330	2008	bovine
15333	2008	bovine
15335	2008	bovine
15375	2008	bovine
15397	2008	bovine
15431	2008	bovine
15461	2008	bovine
15522	2008	bovine
15526	2008	bovine
15621	2008	bovine
15628	2008	bovine
15657	2008	bovine
15662	2008	bovine
15743	2008	bovine
15832	2008	bovine
15863	2008	bovine
15889	2008	bovine
15891	2008	bovine
15934	2008	bovine
15997	2008	bovine
16202	2008	bovine
16234	2008	bovine
16322	2008	bovine
16475	2008	bovine
16507	2008	bovine
16516	2008	bovine
16778	2008	bovine
16797	2008	bovine
16847	2008	bovine
16973	2008	bovine
16982	2008	bovine
16991	2008	bovine
17033	2008	bovine
17089	2008	bovine
17309	2009	bovine
17329	2008	bovine
17382	2008	bovine
17390	2009	bovine
17514	2008	bovine
17556	2009	bovine
17561	2009	bovine
17613	2009	bovine
17657	2009	bovine
17741	2009	bovine
17765	2009	bovine
17843	2009	bovine
17958	2009	bovine
18027	2009	bovine
18058	2009	bovine
18073	2009	bovine
18222	2009	bovine
18382	2009	bovine
18392	2009	bovine
18396	2009	bovine
18497	2009	bovine
18693	2009	bovine
18752	2009	bovine
18766	2009	bovine
18838	2009	bovine
18839	2009	bovine
18944	2009	bovine
19177	2009	bovine
19196	2009	bovine
19242	2009	bovine
19273	2009	bovine
19515	2009	bovine
20020	2009	bovine
20063	2009	bovine
20064	2009	bovine
20233	2009	bovine
20363	2009	bovine
20380	2009	bovine
20420	2009	bovine
20424	2009	bovine
20478	2009	bovine
20541	2009	bovine
20542	2009	bovine
20615	2009	bovine
20673	2009	bovine
20821	2009	bovine
20837	2009	bovine
20878	2009	bovine
20900	2009	bovine
21009	2009	bovine
21011	2009	bovine
21071	2009	bovine
21126	2010	bovine
21734	2010	bovine
21787	2010	bovine
21794	2010	bovine
21893	2010	bovine
21966	2010	bovine
21975	2010	bovine
22177	2010	bovine
22255	2010	bovine
22298	2010	bovine
22330	2010	bovine
22488	2010	bovine
22506	2010	bovine
22641	2010	bovine
22775	2010	bovine
23031	2010	bovine
23135	2010	bovine
23198	2010	bovine
23304	2010	bovine
23517	2010	bovine
23554	2010	bovine
23558	2010	bovine
23684	2010	bovine
23839	2010	bovine
23953	2010	bovine
23954	2010	bovine
23966	2010	bovine
24019	2010	bovine
24145	2010	bovine
24199	2010	bovine
24219	2010	bovine
24320	2010	bovine
24392	2010	bovine
24416	2010	bovine
24518	2010	bovine
24608	2010	bovine
24611	2010	bovine
24848	2011	bovine
24900	2011	bovine
25044	2011	bovine
25046	2011	bovine
25093	2011	bovine
25136	2011	bovine
25165	2011	bovine
25183	2011	bovine
25296	2011	bovine
25339	2011	bovine
25426	2011	bovine
25433	2011	bovine
25475	2011	bovine
25477	2011	bovine
25500	2011	bovine
25543	2011	bovine
25571	2011	bovine
25594	2011	bovine
25784	2011	bovine
25901	2011	bovine
26001	2011	bovine
26094	2011	bovine
26129	2011	bovine
26133	2011	bovine
26175	2011	bovine
26274	2011	bovine
26296	2011	bovine
26305	2011	bovine
26307	2011	bovine
26368	2011	bovine
26455	2011	bovine
26522	2011	bovine
26575	2011	bovine
26587	2011	bovine
26641	2011	bovine
26660	2011	bovine
26735	2011	bovine
26758	2011	bovine
26765	2011	bovine
26885	2011	bovine
26980	2011	bovine
27025	2011	bovine
27058	2011	bovine
27098	2011	bovine
27224	2011	bovine
27360	2011	bovine
27366	2011	bovine
27573	2011	bovine
27785	2011	bovine
27787	2011	bovine
27881	2011	bovine
27940	2011	bovine
28033	2011	bovine
28162	2011	bovine
28177	2011	bovine
28200	2011	bovine
28304	2011	bovine
28586	2011	bovine
28633	2011	bovine
28634	2011	bovine
28648	2011	bovine
28692	2011	bovine
28699	2011	bovine
28721	2011	bovine
28762	2011	bovine
28784	2011	bovine
28790	2011	bovine
28847	2011	bovine
28902	2011	bovine
29032	2011	bovine
29042	2011	bovine
29106	2011	bovine
29108	2011	bovine
29217	2011	bovine
29281	2012	bovine
29308	2012	bovine
29352	2012	bovine
29386	2012	bovine
29389	2012	bovine
29391	2012	bovine
29505	2012	bovine
29518	2012	bovine
29563	2012	bovine
29584	2012	bovine
29654	2012	bovine
29701	2012	bovine
29757	2012	bovine
29758	2012	bovine
29863	2012	bovine
29920	2012	bovine
29925	2012	bovine
29948	2012	bovine
29995	2012	bovine
30090	2012	bovine
30130	2012	bovine
30141	2012	bovine
30145	2012	bovine
30236	2012	bovine
30278	2012	bovine
30279	2012	bovine
30281	2012	bovine
30339	2012	bovine
30356	2012	bovine
30404	2012	bovine
30541	2012	bovine
30552	2012	bovine
30593	2012	bovine
30693	2012	bovine
30815	2012	bovine
30821	2012	bovine
30887	2012	bovine
30943	2012	bovine
30946	2012	bovine
30978	2012	bovine
30993	2012	bovine
31050	2012	bovine
31060	2012	bovine
31187	2012	bovine
31357	2012	bovine
31358	2012	bovine
31504	2012	bovine
31539	2012	bovine
31728	2012	bovine
31744	2012	bovine
31797	2012	bovine
31855	2012	bovine
31880	2012	bovine
32104	2012	bovine
32199	2012	bovine
32327	2012	bovine
32398	2012	bovine
32683	2012	bovine
32781	2012	bovine
32814	2012	bovine
32873	2012	bovine
32978	2012	bovine
32984	2012	bovine
32990	2012	bovine
33073	2012	bovine
33145	2012	bovine
33190	2012	bovine
33205	2012	bovine
33319	2012	bovine
33320	2012	bovine
33326	2012	bovine
33380	2012	bovine
33624	2012	bovine
33625	2012	bovine
33641	2012	bovine
33678	2012	bovine
33718	2012	bovine
33748	2012	bovine
33787	2012	bovine
33788	2012	bovine
33911	2012	bovine
33917	2012	bovine
33992	2012	bovine
34027	2012	bovine
34145	2012	bovine
34196	2012	bovine
34229	2012	bovine
34257	2012	bovine
34307	2012	bovine
34311	2012	bovine
34315	2012	bovine
34362	2012	bovine
34418	2012	bovine
34432	2012	bovine
34435	2012	bovine
34497	2012	bovine
34499	2012	bovine
34533	2012	bovine
34839	2013	bovine
34883	2013	bovine
35038	2013	bovine
35040	2013	bovine
35042	2013	bovine
35047	2013	bovine
35078	2013	bovine
35138	2013	bovine
35139	2013	bovine
35153	2013	bovine
35260	2013	bovine
35334	2013	bovine
35335	2013	bovine
35339	2013	bovine
35390	2013	bovine
35488	2013	bovine
35553	2013	bovine
35594	2013	bovine
35694	2013	bovine
35705	2013	bovine
35741	2013	bovine
35787	2013	bovine
35814	2013	bovine
35860	2013	bovine
35867	2013	bovine
35876	2013	bovine
36065	2013	bovine
36067	2013	bovine
36087	2013	bovine
36145	2013	bovine
36261	2013	bovine
36322	2013	bovine
36335	2013	bovine
36386	2013	bovine
36389	2013	bovine
36451	2013	bovine
36522	2013	bovine
36566	2013	bovine
36571	2013	bovine
36650	2013	bovine
36675	2013	bovine
36702	2013	bovine
36703	2013	bovine
36826	2013	bovine
36850	2013	bovine
36851	2013	bovine
36920	2013	bovine
36927	2013	bovine
36962	2013	bovine
37074	2013	bovine
37086	2013	bovine
37112	2013	bovine
37151	2013	bovine
37200	2013	bovine
37278	2013	bovine
37400	2013	bovine
37424	2013	bovine
37454	2013	bovine
37598	2013	bovine
37649	2013	bovine
37730	2013	bovine
37741	2013	bovine
37879	2013	bovine
37916	2013	bovine
37917	2013	bovine
37923	2013	bovine
37926	2013	bovine
38019	2013	bovine
38022	2013	bovine
38061	2013	bovine
38075	2013	bovine
38163	2013	bovine
38286	2013	bovine
38332	2013	bovine
38354	2013	bovine
38361	2013	bovine
38411	2013	bovine
38539	2013	bovine
38676	2013	bovine
38694	2013	bovine
38727	2013	bovine
38768	2013	bovine
38834	2013	bovine
38862	2013	bovine
38917	2013	bovine
38933	2013	bovine
39020	2013	bovine
39067	2013	bovine
39070	2013	bovine
39110	2013	bovine
39198	2013	bovine
39363	2014	bovine
39501	2014	bovine
39554	2013	bovine
39608	2014	bovine
39669	2013	bovine
39708	2014	bovine
39804	2013	bovine
39838	2014	bovine
39941	2014	bovine
39945	2014	bovine
39956	2014	bovine
39959	2014	bovine
40130	2014	bovine
40182	2014	bovine
40255	2014	bovine
40275	2014	bovine
40301	2014	bovine
40348	2014	bovine
40413	2014	bovine
40482	2014	bovine
40538	2014	bovine
40544	2014	bovine
40551	2014	bovine
40620	2014	bovine
40651	2014	bovine
40778	2014	bovine
40854	2014	bovine
40855	2014	bovine
41331	2014	bovine
41416	2014	bovine
41537	2014	bovine
41900	2014	bovine
41911	2014	bovine
41929	2014	bovine
41993	2014	bovine
42164	2014	bovine
42247	2014	bovine
42321	2014	bovine
42413	2014	bovine
42419	2014	bovine
42534	2014	bovine
42535	2014	bovine
42542	2014	bovine
42784	2014	bovine
42869	2014	bovine
42911	2014	bovine
42914	2014	bovine
42916	2014	bovine
43022	2014	bovine
43068	2014	bovine
43070	2014	bovine
43136	2014	bovine
43330	2014	bovine
43525	2014	bovine
43528	2014	bovine
43641	2014	bovine
43662	2014	bovine
43706	2014	bovine
43718	2014	bovine
43746	2014	bovine
43772	2014	bovine
43845	2014	bovine
43860	2014	bovine
43924	2014	bovine
43946	2014	bovine
43962	2014	bovine
44023	2014	bovine
44153	2014	bovine
44224	2014	bovine
44255	2014	bovine
44302	2014	bovine
44310	2014	bovine
44337	2014	bovine
44340	2014	bovine
44395	2014	bovine
44406	2014	bovine
44489	2014	bovine
44573	2014	bovine
44653	2015	bovine
44834	2015	bovine
44836	2015	bovine
44837	2015	bovine
44844	2015	bovine
44854	2015	bovine
44860	2015	bovine
44916	2015	bovine
44996	2015	bovine
45017	2015	bovine
45037	2015	bovine
45114	2014	bovine
45117	2014	bovine
45147	2015	bovine
45157	2015	bovine
45360	2015	bovine
45377	2015	bovine
45520	2015	bovine
45534	2015	bovine
45551	2015	bovine
45606	2015	bovine
45642	2015	bovine
45703	2015	bovine
45705	2015	bovine
45779	2015	bovine
45887	2015	bovine
45888	2015	bovine
46080	2015	bovine
46204	2015	bovine
46216	2015	bovine
46224	2015	bovine
46300	2015	bovine
46370	2015	bovine
46373	2015	bovine
46471	2015	bovine
46481	2015	bovine
46743	2015	bovine
46870	2015	bovine
46913	2015	bovine
46990	2015	bovine
46995	2015	bovine
46999	2015	bovine
47126	2015	bovine
47343	2015	bovine
47397	2015	bovine
47403	2015	bovine
47409	2015	bovine
47478	2015	bovine
47494	2015	bovine
47496	2015	bovine
47499	2015	bovine
47545	2015	bovine
47580	2015	bovine
47641	2015	bovine
47670	2015	bovine
47678	2015	bovine
47680	2015	bovine
47742	2015	bovine
47871	2015	bovine
48004	2015	bovine
48020	2015	bovine
48141	2015	bovine
48158	2015	bovine
48159	2015	bovine
48172	2015	bovine
48179	2015	bovine
48287	2015	bovine
48372	2015	bovine
48415	2015	bovine
48511	2015	bovine
48673	2015	bovine
48685	2015	bovine
48699	2015	bovine
48736	2015	bovine
48855	2015	bovine
48874	2015	bovine
48899	2015	bovine
48985	2015	bovine
49086	2015	bovine
49221	2015	bovine
49275	2015	bovine
49323	2015	bovine
49358	2015	bovine
49474	2015	bovine
49550	2015	bovine
49664	2015	bovine
49665	2015	bovine
49719	2015	bovine
49836	2015	bovine
49843	2015	bovine
49881	2015	bovine
49943	2015	bovine
50030	2015	bovine
50044	2015	bovine
50116	2015	bovine
50177	2015	bovine
50282	2015	bovine
50337	2015	bovine
50338	2015	bovine
50529	2015	bovine
50709	2015	bovine
50823	2015	bovine
50959	2015	bovine
51155	2015	bovine
51176	2015	bovine
51248	2016	bovine
51360	2015	bovine
51381	2016	bovine
51472	2015	bovine
51624	2016	bovine
51626	2016	bovine
51630	2016	bovine
51633	2016	bovine
51668	2016	bovine
51894	2015	bovine
51909	2016	bovine
51912	2016	bovine
51960	2016	bovine
52165	2016	bovine
52167	2016	bovine
52174	2016	bovine
52176	2016	bovine
52188	2016	bovine
52352	2016	bovine
52358	2016	bovine
52361	2016	bovine
52418	2016	bovine
52427	2016	bovine
52430	2016	bovine
52462	2016	bovine
52467	2016	bovine
52663	2016	bovine
52736	2016	bovine
52884	2016	bovine
52903	2016	bovine
52909	2016	bovine
53026	2016	bovine
53039	2016	bovine
53207	2016	bovine
53219	2016	bovine
53225	2016	bovine
53266	2016	bovine
53315	2016	bovine
53321	2016	bovine
53471	2016	bovine
53474	2016	bovine
53479	2016	bovine
53501	2016	bovine
53554	2016	bovine
53653	2016	bovine
53670	2016	bovine
53771	2016	bovine
53779	2016	bovine
53780	2016	bovine
53793	2016	bovine
53807	2016	bovine
53813	2016	bovine
53828	2016	bovine
53877	2016	bovine
53878	2016	bovine
53904	2016	bovine
53920	2016	bovine
53941	2016	bovine
54201	2016	bovine
54227	2016	bovine
54264	2016	bovine
54297	2016	bovine
54476	2016	bovine
54537	2016	bovine
54562	2016	bovine
54628	2016	bovine
54640	2016	bovine
54764	2016	bovine
54772	2016	bovine
54987	2016	bovine
54996	2016	bovine
55082	2016	bovine
55205	2016	bovine
55237	2016	bovine
55441	2016	bovine
55456	2016	bovine
55509	2016	bovine
55613	2016	bovine
55615	2016	bovine
55619	2016	bovine
55819	2016	bovine
55820	2016	bovine
55844	2016	bovine
55954	2016	bovine
55965	2016	bovine
55971	2016	bovine
55976	2016	bovine
55978	2016	bovine
56202	2016	bovine
56205	2016	bovine
56210	2016	bovine
56211	2016	bovine
56217	2016	bovine
56253	2016	bovine
56300	2016	bovine
56409	2016	bovine
56468	2016	bovine
56485	2016	bovine
56521	2016	bovine
56661	2016	bovine
56662	2016	bovine
56667	2016	bovine
56686	2016	bovine
56691	2016	bovine
56710	2016	bovine
56776	2016	bovine
56825	2016	bovine
57062	2016	bovine
57209	2016	bovine
57241	2016	bovine
57243	2016	bovine
57254	2016	bovine
57387	2016	bovine
57395	2016	bovine
57492	2016	bovine
57500	2016	bovine
57793	2016	bovine
58016	2017	bovine
58081	2017	bovine
58095	2017	bovine
58209	2017	bovine
58210	2017	bovine
58217	2017	bovine
58255	2017	bovine
58339	2017	bovine
58578	2017	bovine
58720	2017	bovine
58725	2017	bovine
58871	2017	bovine
58885	2017	bovine
59011	2017	bovine
59012	2017	bovine
59020	2017	bovine
59060	2017	bovine
59079	2017	bovine
59095	2017	bovine
59157	2017	bovine
59200	2017	bovine
59269	2017	bovine
59270	2017	bovine
59274	2017	bovine
59321	2017	bovine
59345	2017	bovine
59441	2017	bovine
59456	2017	bovine
59497	2017	bovine
59723	2017	bovine
59800	2017	bovine
59828	2017	bovine
59922	2017	bovine
59925	2017	bovine
59942	2017	bovine
59997	2017	bovine
59999	2017	bovine
60088	2017	bovine
60198	2017	bovine
60340	2017	bovine
60341	2017	bovine
60343	2017	bovine
60344	2017	bovine
60454	2017	bovine
60514	2017	bovine
60533	2017	bovine
60732	2017	bovine
60738	2017	bovine
60889	2017	bovine
60982	2017	bovine
61008	2017	bovine
61016	2017	bovine
61019	2017	bovine
61023	2017	bovine
61201	2017	bovine
61202	2017	bovine
61224	2017	bovine
61339	2017	bovine
61340	2017	bovine
61357	2017	bovine
61386	2017	bovine
61427	2017	bovine
61499	2017	bovine
61655	2017	bovine
61778	2017	bovine
61804	2017	bovine
61805	2017	bovine
61974	2017	bovine
62033	2017	bovine
62248	2017	bovine
62256	2017	bovine
62325	2017	bovine
62368	2017	bovine
62492	2017	bovine
62516	2017	bovine
62573	2017	bovine
62763	2017	bovine
62801	2017	bovine
62805	2017	bovine
62908	2017	bovine
62912	2017	bovine
62932	2017	bovine
63223	2017	bovine
63268	2017	bovine
63307	2017	bovine
63437	2017	bovine
63499	2017	bovine
63508	2017	bovine
63648	2017	bovine
63743	2017	bovine
63815	2017	bovine
64057	2017	bovine
64078	2017	bovine
64103	2017	bovine
64106	2017	bovine
64140	2017	bovine
64141	2017	bovine
64181	2017	bovine
64182	2017	bovine
64251	2017	bovine
64360	2017	bovine
64514	2017	bovine
64551	2017	bovine
64728	2017	bovine
64732	2017	bovine
64737	2017	bovine
64796	2017	bovine
65015	2017	bovine
65024	2017	bovine
65073	2017	bovine
65151	2017	bovine
65308	2017	bovine
65313	2017	bovine
65372	2017	bovine
65453	2017	bovine
65464	2017	bovine
65574	2017	bovine
65602	2017	bovine
65610	2017	bovine
65629	2017	bovine
65717	2017	bovine
65889	2017	bovine
65964	2017	bovine
65998	2017	bovine
66029	2017	bovine
66163	2017	bovine
66222	2017	bovine
66224	2017	bovine
66413	2018	bovine
66465	2018	bovine
66596	2018	bovine
66737	2018	bovine
66860	2018	bovine
66936	2017	bovine
67181	2018	bovine
67249	2018	bovine
67257	2018	bovine
67325	2018	bovine
67434	2018	bovine
67519	2018	bovine
67586	2018	bovine
67808	2018	bovine
67897	2018	bovine
68085	2018	bovine
68109	2018	bovine
68121	2018	bovine
68139	2018	bovine
68145	2018	bovine
68243	2018	bovine
68259	2018	bovine
68261	2018	bovine
68347	2018	bovine
68399	2018	bovine
68428	2018	bovine
68545	2018	bovine
68572	2018	bovine
68725	2018	bovine
68779	2018	bovine
68784	2018	bovine
69160	2018	bovine
69306	2018	bovine
69382	2018	bovine
69418	2018	bovine
69469	2018	bovine
69492	2018	bovine
69507	2018	bovine
69550	2018	bovine
69592	2018	bovine
69682	2018	bovine
69690	2018	bovine
69694	2018	bovine
69865	2018	bovine
69897	2018	bovine
69915	2018	bovine
69960	2018	bovine
70071	2018	bovine
70089	2018	bovine
70092	2018	bovine
70101	2018	bovine
70117	2018	bovine
70118	2018	bovine
70263	2018	bovine
70349	2018	bovine
70422	2018	bovine
70455	2018	bovine
70471	2018	bovine
70488	2018	bovine
70521	2018	bovine
70800	2018	bovine
70868	2018	bovine
70963	2018	bovine
70964	2018	bovine
70982	2018	bovine
71119	2018	bovine
71161	2018	bovine
71214	2018	bovine
71375	2018	bovine
71401	2018	bovine
71471	2018	bovine
71553	2018	bovine
71573	2018	bovine
71735	2018	bovine
71742	2018	bovine
71794	2018	bovine
71797	2018	bovine
71831	2018	bovine
71868	2018	bovine
71914	2018	bovine
71949	2018	bovine
71953	2018	bovine
72056	2018	bovine
72246	2018	bovine
72268	2018	bovine
72348	2018	bovine
72355	2018	bovine
72444	2018	bovine
72463	2018	bovine
72471	2018	bovine
72643	2018	bovine
72691	2018	bovine
72707	2018	bovine
72726	2018	bovine
72730	2018	bovine
72880	2018	bovine
73214	2018	bovine
73243	2018	bovine
73331	2018	bovine
73446	2018	bovine
73450	2018	bovine
73806	2018	bovine
73826	2018	bovine
73977	2018	bovine
74091	2019	bovine
74115	2019	bovine
74248	2019	bovine
74343	2019	bovine
74529	2019	bovine
74630	2019	bovine
74633	2019	bovine
74878	2019	bovine
74895	2019	bovine
74947	2019	bovine
75010	2019	bovine
75250	2019	bovine
75258	2019	bovine
75260	2019	bovine
75404	2019	bovine
75409	2019	bovine
75456	2019	bovine
75580	2019	bovine
75633	2019	bovine
75806	2019	bovine
75899	2019	bovine
75903	2019	bovine
75933	2019	bovine
75960	2019	bovine
76034	2019	bovine
76375	2019	bovine
76397	2019	bovine
76408	2019	bovine
76467	2019	bovine
76475	2019	bovine
76493	2019	bovine
76566	2019	bovine
76732	2019	bovine
76768	2019	bovine
76786	2019	bovine
76811	2019	bovine
76880	2019	bovine
76935	2019	bovine
76955	2019	bovine
77009	2019	bovine
77053	2019	bovine
77173	2019	bovine
77178	2019	bovine
77187	2019	bovine
77263	2019	bovine
77264	2019	bovine
77305	2019	bovine
77311	2019	bovine
77316	2019	bovine
77358	2019	bovine
77569	2019	bovine
77770	2019	bovine
77774	2019	bovine
77777	2019	bovine
77778	2019	bovine
77792	2019	bovine
77879	2019	bovine
77965	2019	bovine
78034	2019	bovine
78183	2019	bovine
78237	2019	bovine
78294	2019	bovine
78329	2019	bovine
78386	2019	bovine
78504	2019	bovine
78522	2019	bovine
78527	2019	bovine
78635	2019	bovine
78685	2019	bovine
78717	2019	bovine
78788	2019	bovine
78830	2019	bovine
78967	2019	bovine
78989	2019	bovine
79016	2019	bovine
79109	2019	bovine
79164	2019	bovine
79266	2019	bovine
79325	2019	bovine
79459	2019	bovine
79552	2019	bovine
79650	2019	bovine
80050	2019	bovine
80053	2019	bovine
80078	2019	bovine
80086	2019	bovine
80115	2019	bovine
80281	2019	bovine
80305	2019	bovine
80358	2019	bovine
80383	2019	bovine
80473	2020	bovine
80493	2020	bovine
80741	2019	bovine
80947	2020	bovine
81069	2020	bovine
81082	2020	bovine
81084	2020	bovine
81301	2020	bovine
81302	2020	bovine
81356	2020	bovine
81535	2020	bovine
81694	2020	bovine
81766	2020	bovine
81772	2020	bovine
81773	2020	bovine
81840	2020	bovine
81847	2020	bovine
81972	2020	bovine
82042	2020	bovine
82233	2020	bovine
82234	2020	bovine
82432	2020	bovine
82546	2020	bovine
82630	2020	bovine
82632	2020	bovine
82798	2020	bovine
82839	2020	bovine
82954	2020	bovine
82990	2020	bovine
82995	2020	bovine
83014	2020	bovine
83030	2020	bovine
83041	2020	bovine
83116	2020	bovine
83157	2020	bovine
83165	2020	bovine
83205	2020	bovine
83308	2020	bovine
83342	2020	bovine
83348	2020	bovine
83425	2020	bovine
83473	2020	bovine
83525	2020	bovine
83577	2020	bovine
83637	2020	bovine
83656	2020	bovine
83738	2020	bovine
83822	2020	bovine
83833	2020	bovine
84056	2020	bovine
84106	2020	bovine
84107	2020	bovine
84144	2020	bovine
84361	2020	bovine
84389	2020	bovine
84416	2020	bovine
84422	2020	bovine
84436	2020	bovine
84588	2020	bovine
84625	2020	bovine
84759	2020	bovine
84827	2020	bovine
84903	2020	bovine
85051	2020	bovine
85104	2020	bovine
85219	2020	bovine
85222	2020	bovine
85252	2020	bovine
85307	2020	bovine
85436	2020	bovine
85552	2020	bovine
85558	2020	bovine
85595	2020	bovine
85676	2020	bovine
85693	2020	bovine
85997	2021	bovine
86002	2021	bovine
86007	2021	bovine
86041	2021	bovine
86108	2021	bovine
86146	2021	bovine
86292	2021	bovine
86295	2021	bovine
86345	2021	bovine
86417	2021	bovine
86421	2021	bovine
86464	2021	bovine
86472	2021	bovine
86510	2021	bovine
86594	2021	bovine
86667	2021	bovine
86789	2021	bovine
86803	2021	bovine
86809	2021	bovine
86879	2021	bovine
87000	2021	bovine
87125	2021	bovine
87132	2021	bovine
87240	2021	bovine
87248	2021	bovine
87263	2021	bovine
87340	2021	bovine
87345	2021	bovine
87403	2021	bovine
87503	2021	bovine
87553	2021	bovine
87608	2021	bovine
87645	2021	bovine
87731	2021	bovine
88022	2021	bovine
88042	2021	bovine
88084	2021	bovine
88281	2021	bovine
88283	2021	bovine
88284	2021	bovine
88381	2021	bovine
88413	2021	bovine
88819	2021	bovine
88827	2021	bovine
89144	2021	bovine
89188	2021	bovine
89204	2021	bovine
89341	2021	bovine
89728	2021	bovine
89729	2021	bovine
89730	2021	bovine
89731	2021	bovine
89780	2021	bovine
89847	2021	bovine
89850	2021	bovine
89865	2021	bovine
89891	2021	bovine
89937	2021	bovine
90080	2021	bovine
90087	2021	bovine
90146	2021	bovine
90232	2021	bovine
90249	2021	bovine
90277	2021	bovine
90354	2021	bovine
90371	2021	bovine
90376	2021	bovine
90383	2021	bovine
90542	2021	bovine
90634	2021	bovine
90808	2021	bovine
90839	2021	bovine
90969	2021	bovine
91058	2021	bovine
91134	2021	bovine
91336	2021	bovine
91367	2021	bovine
91457	2021	bovine
91607	2021	bovine
91888	2021	bovine
91891	2021	bovine
91961	2021	bovine
92018	2021	bovine
92026	2021	bovine
92074	2021	bovine
92094	2021	bovine
92147	2021	bovine
92150	2021	bovine
92163	2021	bovine
92281	2021	bovine
92311	2021	bovine
92412	2021	bovine
92483	2021	bovine
92540	2022	bovine
92555	2022	bovine
92570	2022	bovine
92760	2022	bovine
92767	2022	bovine
92897	2022	bovine
92932	2022	bovine
92945	2022	bovine
93012	2022	bovine
93067	2022	bovine
93250	2022	bovine
93308	2022	bovine
93342	2022	bovine
93343	2022	bovine
93348	2021	bovine
93523	2022	bovine
93621	2022	bovine
93739	2022	bovine
93756	2022	bovine
93787	2022	bovine
93837	2022	bovine
93881	2022	bovine
94013	2022	bovine
94023	2022	bovine
94097	2022	bovine
94239	2022	bovine
94255	2022	bovine
94264	2022	bovine
94317	2022	bovine
94479	2022	bovine
94502	2022	bovine
94539	2022	bovine
94563	2022	bovine
94571	2022	bovine
94574	2022	bovine
94583	2022	bovine
94586	2022	bovine
94604	2022	bovine
94608	2022	bovine
94611	2022	bovine
94620	2022	bovine
94655	2022	bovine
94749	2022	bovine
94756	2022	bovine
94813	2022	bovine
94827	2022	bovine
94856	2022	bovine
94866	2022	bovine
94877	2022	bovine
94881	2022	bovine
94950	2022	bovine
95028	2022	bovine
95048	2022	bovine
95068	2022	bovine
95075	2022	bovine
M/00/3	2000	badger
M/0054	2000	badger
M/01/4	2001	badger
M/01/24	2001	badger
M/02/62	2002	badger
M/02/81	2002	badger
M/02/143	2002	badger
M/03/25	2003	badger
M/03/44	2003	badger
M/03/130	2003	badger
M/04/196	2004	badger
M/05/24	2005	badger
M/05/25	2005	badger
M/05/28	2005	badger
M/05/56	2005	badger
M/05/75	2005	badger
M/06/82	2006	badger
M/07/95	2007	badger
[truncated: 109 more rows]

## Sheet: Supp_data2
Isolate	Cover%_LT708304	Depth_LT708304	Mapped%_LT708304	Mapped%_Total	Total_Reads	Insert_Mean	Insert_StDev	Length_Max	Base_Qual_Mean	Base_Qual_StDev	A_%	T_%	G_%	C_%	N_%
BTB_GLA_1012_Bad_2017_1.140_NI	99.6825	57.1096	99.714	99.714	1680480	373.341	80.6646	251	35.6075	5.7757	17.7018	17.7662	32.2594	32.2653	0.0073
BTB_GLA_900_Bov_2016_1.140_NI	99.5465	40.5861	96.0554	96.0554	1151920	403.785	98.2949	251	32.2277	9.0005	17.5595	17.5877	32.4467	32.3949	0.0111
BTB_TVR_131_Bov_2014_1.140_NI	99.9921	114.085	99.8458	99.8458	5026208	399.923	64.1285	100	35.3586	5.1772	17.359	17.3766	32.6917	32.5643	0.0084
BTB_GLA_906_Bov_2015_1.140_NI	99.5311	33.7067	96.1869	96.1869	957852	400.923	97.2619	251	31.652	9.4641	17.5333	17.5741	32.4806	32.4013	0.0108
BTB_GLA_973_Bov_2017_1.140_NI	99.5575	32.8772	99.444	99.444	840898	453.734	102.973	251	35.0443	6.4532	17.3751	17.416	32.6284	32.5733	0.0072
BTB_GLA_943_Bov_2016_1.140_NI	99.5967	50.2197	99.8301	99.8301	1476346	373.192	81.2557	251	35.3722	6.0167	17.5188	17.5681	32.4807	32.4324	0
BTB_GLA_929_Bov_2017_1.140_NI	99.5839	45.8807	99.6726	99.6726	1272696	386.701	83.6072	251	34.5018	6.9752	17.4031	17.449	32.5993	32.5486	0
BTB_GLA_841877_Bov_2011_1.140_NI	99.7195	53.2869	99.811	99.811	3387006	222.724	9.7055	73	34.2988	9.1463	17.7177	17.7814	32.2687	32.2283	0.004
BTB_GLA_904_Bov_2012_1.140_NI	99.5039	37.8835	95.6665	95.6665	1027452	411.122	97.4923	251	32.1392	9.0854	17.6145	17.6449	32.3981	32.3314	0.0111
BTB_GLA_909_Bov_2016_1.140_NI	99.4881	38.5714	95.8605	95.8605	1106618	404.685	101.253	251	31.6718	9.4606	17.5928	17.6206	32.413	32.3632	0.0105
BTB_PROV_790_Ovi_2021_1.140_NI	99.6262	14.7344	99.7873	99.7873	438270	349.05	59.5012	251	34.7247	6.8983	17.8503	17.8707	32.1978	32.0812	0
BTB_GLA_960_Bov_2016_1.140_NI	99.5435	43.0847	99.7975	99.7975	1256498	374.385	83.3491	251	35.2191	6.1529	17.4896	17.5252	32.5157	32.4623	0.0072
BTB_TVR_884_Bov_2013_1.140_NI	99.9504	79.647	99.8037	99.8037	3510790	380.683	50.6239	100	35.5377	4.8508	17.3049	17.3075	32.7728	32.6115	0.0033
BTB_GLA_1005_Bad_2016_1.140_NI	99.6399	41.6792	86.2204	86.2204	1513230	363.585	78.308	251	35.159	6.337	17.5638	17.6055	32.4299	32.3933	0.0074
BTB_GLA_975_Bov_2015_1.140_NI	99.5845	32.2228	99.467	99.467	846188	427.488	91.4764	251	35.296	6.1402	17.399	17.4506	32.5974	32.5458	0.0072
BTB_GLA_902_Bov_2014_1.140_NI	99.4994	37.5782	96.4787	96.4787	1080568	393.766	94.2411	251	31.5929	9.4741	17.5135	17.5519	32.4962	32.4277	0.0107
BTB_PROV_787_Bov_2006_1.140_NI	98.9969	13.8679	99.7929	99.7929	371864	372.928	70.433	251	34.1838	7.4144	17.8048	17.84	32.2105	32.1446	0
BTB_GLA_945_Bov_2014_1.140_NI	99.5248	42.7699	98.7564	98.7564	1244336	376.272	79.5132	251	34.6297	6.8237	17.4412	17.4842	32.5607	32.514	0
BTB_GLA_954_Bov_2017_1.140_NI	99.2018	41.4041	99.791	99.791	1145546	375.018	79.1707	251	34.4404	7.0383	17.5974	17.6397	32.3854	32.3702	0.0072
BTB_GLA_920_Bov_2015_1.140_NI	99.5603	42.2583	96.2619	96.2619	1236764	385.632	87.7326	251	32.6825	8.6505	17.5554	17.5934	32.4456	32.3933	0.0123
BTB_Gen_109_Bov_2006_1.140_NI	99.9238	41.3044	99.8415	99.8415	1109386	372.544	71.1286	251	34.0942	7.3853	17.5977	17.6143	32.4646	32.3234	0
BTB_Gen_141_Bov_2008_1.140_NI	99.8917	20.082	99.825	99.825	514766	404.408	86.0969	251	34.2542	7.3138	17.6902	17.7248	32.3512	32.2338	0
BTB_GLA_1008_Bad_2017_1.140_NI	99.6997	55.1483	99.6634	99.6634	1577402	380.337	81.6701	251	35.5365	5.8521	17.6762	17.7266	32.3004	32.2894	0.0073
BTB_GLA_957_Bov_2015_1.140_NI	99.5463	38.6586	99.6498	99.6498	1165260	370.588	78.5731	251	33.902	7.5327	17.4132	17.4364	32.6038	32.5394	0.0072
BTB_Gen_164_Bov_2003_1.140_NI	99.9261	14.9104	99.7925	99.7925	358506	432.94	93.8012	251	33.6899	7.7166	16.8653	16.8826	33.3462	32.9058	0
BTB_GLA_997_Bad_2016_1.140_NI	99.6131	47.1172	99.7207	99.7207	1411538	373.885	82.9007	251	34.7891	6.7033	17.6576	17.715	32.3161	32.3037	0.0075
BTB_GLA_912_Bov_2015_1.140_NI	99.5453	41.7702	95.8705	95.8705	1159202	406.969	96.4356	251	32.7187	8.6349	17.5822	17.6175	32.419	32.3694	0.0119
BTB_GLA_1001_Bad_2016_1.140_NI	99.5429	47.5731	99.3843	99.3843	1398034	376.595	84.5868	251	35.3655	6.0712	17.6126	17.6513	32.3873	32.3414	0.0073
BTB_GLA_953_Bov_2016_1.140_NI	99.5595	43.0566	99.708	99.708	1249036	374.442	81.1744	251	34.328	7.1117	17.4254	17.4551	32.5764	32.5361	0.007
BTB_TVR_147_Bov_2014_1.140_NI	99.9882	136.074	99.8308	99.8308	5993060	412.077	63.9932	100	35.432	5.0685	17.3905	17.4189	32.6526	32.5274	0.0106
BTB_GLA_942_Bov_2016_1.140_NI	99.6473	61.8612	99.8368	99.8368	1749182	378.479	80.3953	251	35.0965	6.336	17.4861	17.5318	32.5064	32.4757	0
BTB_GLA_1002_Bad_2016_1.140_NI	99.5948	45.9616	99.45	99.45	1331124	380.546	84.9523	251	35.3097	6.1219	17.6784	17.7369	32.296	32.2813	0.0074
BTB_GLA_962_Bov_2016_1.140_NI	99.6562	49.0282	99.797	99.797	1558344	363.036	79.7765	251	35.2299	6.2004	17.4832	17.5166	32.5285	32.4647	0.0071
BTB_GLA_966_Bov_2014_1.140_NI	99.519	42.018	99.8063	99.8063	1124802	398.674	88.2549	251	34.6728	6.7456	17.4097	17.4424	32.5945	32.5462	0.0072
BTB_PROV_789_Bov_2006_1.140_NI	99.2329	9.58746	99.7828	99.7828	284048	349.034	59.0144	251	34.3739	7.2272	17.8944	17.9456	32.1099	32.0501	0
BTB_GLA_903_Bov_2013_1.140_NI	99.5553	44.8433	96.7282	96.7282	1261778	402.112	99.4631	251	32.2035	9.0842	17.5747	17.6046	32.4304	32.379	0.0114
BTB_GLA_939_Bov_2016_1.140_NI	99.6465	52.6714	99.7904	99.7904	1588410	371.806	81.0297	251	35.5927	5.7776	17.5525	17.5891	32.4549	32.4035	0
BTB_GLA_936_Bov_2016_1.140_NI	99.567	43.0199	99.7719	99.7719	1212838	381.914	83.2258	251	35.4034	5.965	17.4732	17.5109	32.5307	32.4852	0
BTB_GLA_926_Bov_2015_1.140_NI	99.4876	41.4623	99.6767	99.6767	1118920	393.538	88.6983	251	34.9367	6.5318	17.4594	17.4992	32.5495	32.4919	0
BTB_TVR_328_Bov_2015_1.140_NI	99.6284	40.35	99.8311	99.8311	1162164	393.476	96.3345	251	35.4297	5.9875	17.5838	17.6372	32.404	32.3751	0
BTB_GLA_1026_Bov_2013_1.140_NI	99.5075	32.6643	96.1247	96.1247	969812	393.992	97.7442	251	32.6482	8.6942	17.6182	17.6519	32.3801	32.3375	0.0123
BTB_GLA_965_Bov_2017_1.140_NI	99.4902	38.5137	99.7113	99.7113	1049588	395.823	87.6981	251	34.5176	6.918	17.4057	17.4336	32.6094	32.5442	0.0071
BTB_PROV_793_Bad_2022_1.140_NI	99.482	12.4999	99.7921	99.7921	386276	341.242	54.5134	251	34.4044	7.2081	17.8278	17.8423	32.236	32.0939	0
BTB_TVR_861_Bov_2012_1.140_NI	99.7152	92.7383	99.8028	99.8028	4079566	383.371	50.9263	100	35.527	4.9189	17.3794	17.4058	32.6676	32.5442	0.003
BTB_GLA_977_Bov_2016_1.140_NI	99.5939	32.4127	99.5059	99.5059	861558	455.444	106.37	251	34.7921	6.7682	17.3767	17.4179	32.6358	32.5625	0.0071
BTB_TVR_308_Bov_2015_1.140_NI	99.8349	42.9904	99.8519	99.8519	1314162	386.702	93.6022	251	35.4022	6.0305	17.5961	17.634	32.3972	32.3727	0
BTB_TVR_137_Bov_2014_1.140_NI	99.9945	141.431	99.846	99.846	6238278	389.49	68.1131	100	35.3986	5.1454	17.437	17.468	32.5941	32.4896	0.0113
BTB_GLA_1006_Bad_2016_1.140_NI	99.6307	48.356	99.6977	99.6977	1439532	373.848	80.7241	251	35.0504	6.4434	17.6739	17.7364	32.2901	32.2923	0.0074
BTB_GLA_984_Bov_2016_1.140_NI	99.5829	29.1849	99.5685	99.5685	750596	470.351	108.402	251	34.7099	6.7851	17.3094	17.3467	32.6965	32.6404	0.007
BTB_Gen_137_Bov_2008_1.140_NI	99.8201	24.419	99.8444	99.8444	625798	394.631	83.0371	251	34.344	7.1898	17.7046	17.7452	32.3343	32.2159	0
BTB_GLA_1011_Bad_2017_1.140_NI	99.7219	52.733	99.6979	99.6979	1693546	363.225	78.411	251	35.5571	5.8652	17.6915	17.7463	32.2846	32.27	0.0076
BTB_Gen_068_Bov_2006_1.140_NI	99.8516	28.845	99.8472	99.8472	828792	359.501	65.0547	251	34.5056	7.0451	17.7347	17.7656	32.3226	32.1771	0
BTB_GLA_899_Bov_2015_1.140_NI	99.4673	44.8187	96.9646	96.9646	1208870	408.837	100.743	251	31.92	9.2374	17.5151	17.554	32.4859	32.4342	0.0107
BTB_GLA_908_Bov_2015_1.140_NI	99.4256	36.6155	95.8764	95.8764	1018312	410.052	101.537	251	31.5395	9.5282	17.5805	17.6084	32.4345	32.3663	0.0103
BTB_Gen_060_Bov_2006_1.140_NI	99.48	30.1286	99.8577	99.8577	750330	399.367	78.3125	251	34.4029	7.1378	17.6123	17.6372	32.4323	32.3181	0
BTB_GLA_921_Bov_2016_1.140_NI	99.5372	36.5768	96.6463	96.6463	1083036	382.836	89.1811	251	32.0414	9.1523	17.5326	17.5605	32.4796	32.416	0.0114
BTB_GLA_959_Bov_2014_1.140_NI	99.5718	44.1237	99.7642	99.7642	1227658	384.579	83.245	251	35.2376	6.1485	17.4501	17.4852	32.5521	32.5057	0.0069
BTB_GLA_841903_Bad_2008_1.140_NI	99.9912	51.9221	98.286	98.286	1010764	550.27	93.2864	301	30.9778	10.0877	16.8867	16.9275	33.1557	33.0228	0.0073
BTB_Gen_097_Bad_2016_1.140_NI	99.8622	39.2456	99.8624	99.8624	1013064	380.202	72.8333	251	34.2685	7.2058	17.5234	17.5612	32.5284	32.387	0
BTB_TVR_134_Bov_2014_1.140_NI	99.9042	133.149	99.8112	99.8112	5857748	408.407	57.3425	100	35.3284	5.2419	17.295	17.3078	32.7694	32.6205	0.0074
BTB_GLA_982_Bov_2015_1.140_NI	99.4693	30.2653	99.6795	99.6795	727984	463.342	101.483	251	35.3277	6.1023	17.4134	17.4518	32.5834	32.5441	0.0072
BTB_GLA_963_Bov_2015_1.140_NI	99.4039	22.2794	41.2472	41.2472	1475076	376.877	76.5371	251	35.2077	6.196	17.3986	17.4382	32.6028	32.5535	0.0069
BTB_TVR_713_Bov_2006_1.140_NI	99.8399	44.5558	99.7433	99.7433	1353196	381.489	91.5129	251	35.4747	6.0142	17.1281	17.1331	32.9583	32.7805	0
BTB_PROV_791_Ovi_2021_1.140_NI	99.6892	12.2682	99.7612	99.7612	406228	333.165	50.3462	251	34.5449	7.0964	17.9959	18.0273	32.0576	31.9192	0
BTB_Gen_001_Bov_2001_1.140_NI	99.8882	34.7593	99.7563	99.7563	907636	391.028	77.8547	251	34.7725	6.7262	17.1346	17.1619	32.9357	32.7677	0
BTB_Gen_231_Bov_2013_1.140_ROI	99.764	29.7459	99.8529	99.8529	725972	408.013	84.1072	251	34.1477	7.3282	17.7563	17.799	32.2554	32.1893	0
BTB_TVR_859_Bov_2012_1.140_NI	99.8431	84.7685	99.7883	99.7883	3732976	399.886	53.2908	100	35.5569	4.7905	17.3921	17.4075	32.6698	32.5276	0.0031
BTB_GLA_937_Bov_2013_1.140_NI	99.6665	50.9318	99.8003	99.8003	1550844	369.577	79.4998	251	34.9829	6.4638	17.4863	17.5277	32.5201	32.4659	0
BTB_PROV_857_Bov_2022_1.140_NI	99.4211	10.3682	99.7866	99.7866	329400	335.667	52.577	251	34.2956	7.2787	17.8658	17.8877	32.1816	32.0648	0
BTB_GLA_974_Bov_2016_1.140_NI	99.5324	30.8748	99.2855	99.2855	817582	443.891	101.593	251	35.3303	6.123	17.5096	17.5616	32.483	32.4386	0.0072
BTB_GLA_928_Bov_2016_1.140_NI	99.5989	42.4501	99.6876	99.6876	1227754	375.308	80.9315	251	35.2502	6.1682	17.5127	17.5637	32.4845	32.4391	0
BTB_GLA_944_Bov_2017_1.140_NI	99.6312	48.8067	99.8098	99.8098	1484072	372.435	82.3461	251	35.3501	6.0459	17.5474	17.5848	32.4605	32.4072	0
BTB_Gen_045_Bov_2003_1.140_NI	99.9706	39.6178	99.6674	99.6674	1303650	382.253	64.8453	251	34.0139	7.7414	18.7368	18.7548	31.3185	31.1899	0
BTB_PROV_786_Ott_2008_1.140_NI	99.1013	11.0485	99.7377	99.7377	314948	362.026	65.5821	251	34.4079	7.2019	17.8618	17.8967	32.1612	32.0803	0
BTB_GLA_956_Bov_2016_1.140_NI	99.5337	35.8914	82.4659	82.4659	1306814	366.424	78.6728	251	34.6658	6.7893	17.4558	17.4841	32.5585	32.4947	0.007
BTB_GLA_931_Bov_2015_1.140_NI	99.5387	40.1816	99.7599	99.7599	1160146	376.88	82.1653	251	34.8831	6.6011	17.4823	17.511	32.5338	32.4729	0
BTB_GLA_964_Bov_2014_1.140_NI	99.5661	45.8916	99.7435	99.7435	1285202	380.099	81.4976	251	35.0274	6.3402	17.451	17.4904	32.5528	32.4987	0.0071
BTB_TVR_184_Bov_2015_1.140_NI	99.9957	118.121	99.8375	99.8375	5207936	385.158	75.0883	100	35.5294	4.8472	17.35	17.3724	32.6981	32.5651	0.0145
BTB_GLA_989_Bad_2015_1.140_NI	99.4798	25.839	99.2392	99.2392	724608	480.043	111.838	251	35.0286	6.4653	17.5163	17.5673	32.4719	32.4375	0.007
BTB_Gen_004_Bov_2000_1.140_NI	99.9018	34.4941	99.7722	99.7722	886044	397.401	80.4583	251	34.5711	6.9766	16.9919	16.9955	33.1226	32.8899	0
BTB_GLA_941_Bov_2015_1.140_NI	99.6583	53.1388	99.767	99.767	1578258	374.73	80.6912	251	34.9452	6.5243	17.4603	17.4937	32.5469	32.4991	0
BTB_TVR_140_Bov_2014_1.140_NI	99.9957	189.043	99.8595	99.8595	8327460	386.628	68.4823	100	35.4459	5.017	17.4676	17.5016	32.5621	32.4597	0.009
BTB_GLA_968_Bov_2017_1.140_NI	99.5464	45.1547	99.7958	99.7958	1199582	403.334	91.4998	251	34.8236	6.5697	17.4232	17.4634	32.5765	32.5299	0.007
BTB_GLA_918_Bov_2015_1.140_NI	99.4217	31.8396	96.3673	96.3673	909968	394.027	93.7654	251	32.3615	8.9383	17.5266	17.5519	32.4873	32.4228	0.0115
BTB_GLA_987_Bad_2015_1.140_NI	99.4241	27.6027	99.5774	99.5774	701336	440.425	101.766	251	35.1047	6.3065	17.4998	17.5549	32.4813	32.457	0.007
BTB_GLA_978_Bov_2015_1.140_NI	99.6756	32.4203	99.5454	99.5454	838818	473.776	111.977	251	34.9027	6.6239	17.2823	17.3118	32.7364	32.6622	0.0073
BTB_Gen_167_Bov_2004_1.140_NI	99.7687	11.865	99.7419	99.7419	300326	409.271	89.4323	251	33.7519	7.7653	17.2604	17.268	32.8934	32.5782	0
BTB_GLA_917_Bov_2013_1.140_NI	99.563	38.8983	96.5415	96.5415	1196566	375.134	86.3295	251	33.0261	8.3695	17.594	17.6233	32.4101	32.359	0.0135
BTB_GLA_938_Bov_2015_1.140_NI	99.6466	50.5165	99.7384	99.7384	1463010	379.56	80.8704	251	35.3374	6.0856	17.4687	17.5148	32.5332	32.4832	0
BTB_GLA_935_Bov_2014_1.140_NI	99.658	59.1083	99.7834	99.7834	1749394	373.523	82.091	251	35.5198	5.8565	17.4883	17.5395	32.5108	32.4614	0
BTB_GLA_923_Bov_2015_1.140_NI	99.498	42.3313	99.8079	99.8079	1058162	416.341	94.9293	251	34.9744	6.4466	17.4385	17.4733	32.5791	32.5091	0
BTB_GLA_922_Bov_2013_1.140_NI	99.5176	38.3287	99.784	99.784	1038172	389.872	80.4297	251	34.8745	6.5739	17.5111	17.5561	32.494	32.4388	0
BTB_TVR_133_Bov_2014_1.140_NI	99.9963	160.061	99.8591	99.8591	7055026	400.824	65.2131	100	35.3314	5.2602	17.3339	17.3516	32.7188	32.5854	0.0103
BTB_GLA_932_Bov_2016_1.140_NI	99.6422	48.2623	99.7784	99.7784	1475860	365.717	79.2431	251	34.9096	6.5789	17.4835	17.5211	32.5295	32.4659	0
BTB_TVR_696_Bov_1999_1.140_NI	99.9839	185.257	99.681	99.681	8273706	398.497	62.9711	100	34.5927	6.4991	17.3303	17.353	32.7307	32.5782	0.0078
BTB_GLA_901_Bov_2016_1.140_NI	3.82953	2.76714	0.410244	0.410244	1292158	365.547	73.6295	251	32.302	8.9877	21.5947	19.9526	27.2338	31.2079	0.011
BTB_PROV_792_Ovi_2021_1.140_NI	99.53	10.8299	99.649	99.649	346700	342.984	55.3419	251	34.4783	7.1672	18.1242	18.1663	31.8995	31.81	0
BTB_GLA_913_Bov_2016_1.140_NI	99.5162	42.5379	96.2833	96.2833	1171800	407.775	97.4368	251	32.8169	8.5292	17.5506	17.587	32.4541	32.3958	0.0126
BTB_TVR_148_Bov_2014_1.140_NI	99.984	159.02	99.8555	99.8555	7010488	393.11	73.6901	100	35.3929	5.135	17.418	17.4428	32.6277	32.5024	0.0091
BTB_GLA_946_Bov_2016_1.140_NI	99.5325	47.6985	99.7918	99.7918	1296364	390.565	84.9435	251	34.5834	6.8348	17.387	17.4338	32.6098	32.5624	0.0071
BTB_TVR_146_Bov_2014_1.140_NI	99.997	132.564	99.6558	99.6558	5850702	392.278	68.1951	100	35.4164	5.1122	17.2896	17.2983	32.7715	32.6288	0.0118
BTB_TVR_864_Bov_2013_1.140_NI	99.9007	80.5778	99.7959	99.7959	3554336	400.262	53.8163	100	35.4736	4.9698	17.3527	17.3665	32.7118	32.5657	0.0032
BTB_GLA_969_Bov_2014_1.140_NI	99.5905	43.0268	99.7571	99.7571	1260776	370.692	75.9814	251	34.3802	7.0313	17.3974	17.4226	32.6097	32.5631	0.0072
BTB_GLA_986_Bov_2015_1.140_NI	99.6328	29.2886	99.5053	99.5053	761200	466.893	108.121	251	35.3724	6.071	17.3596	17.4052	32.6385	32.5895	0.0072
BTB_GLA_947_Bov_2015_1.140_NI	99.5443	45.3464	99.8229	99.8229	1210562	397.48	89.3217	251	34.8619	6.544	17.4198	17.4633	32.5776	32.5323	0.007
BTB_GLA_919_Bov_2016_1.140_NI	99.4744	34.397	97.0378	97.0378	901706	426.161	101.619	251	32.2112	9.0195	17.4994	17.5298	32.507	32.4525	0.0112
BTB_GLA_924_Bov_2016_1.140_NI	99.5079	40.4	99.7844	99.7844	1035060	408.267	87.5065	251	34.9865	6.4211	17.4226	17.4685	32.5794	32.5294	0
BTB_GLA_841905_Bad_2012_1.140_NI	99.9903	54.2443	99.0165	99.0165	1054946	525.212	85.7	301	31.3203	9.9036	16.9378	16.9824	33.0912	32.9815	0.0071
BTB_GLA_983_Bov_2017_1.140_NI	99.4493	31.7695	99.6747	99.6747	753200	470.928	104.192	251	35.1795	6.2399	17.3966	17.4375	32.6064	32.5524	0.0071
BTB_GLA_995_Bad_2015_1.140_NI	99.6593	51.3736	99.7416	99.7416	1480472	384.382	88.9191	251	35.3015	6.1192	17.6539	17.7144	32.3202	32.3042	0.0074
BTB_GLA_915_Bov_2015_1.140_NI	99.5457	41.4492	96.7207	96.7207	1206676	394.035	94.682	251	32.8891	8.5545	17.5539	17.5809	32.4598	32.393	0.0124
BTB_GLA_992_Bad_2015_1.140_NI	99.5092	30.0228	99.4996	99.4996	763052	467.632	103.452	251	35.1385	6.2979	17.5145	17.5632	32.472	32.4431	0.0071
BTB_TVR_136_Bov_2014_1.140_NI	99.9962	169.335	99.7652	99.7652	7476956	373.316	68.0772	100	35.4693	5.0165	17.3916	17.4236	32.6394	32.535	0.0104
BTB_TVR_142_Bov_2014_1.140_NI	99.9935	140.372	99.853	99.853	6189736	394.208	70.6204	100	35.3707	5.1978	17.4762	17.5095	32.5474	32.4561	0.0108
BTB_GLA_993_Bad_2015_1.140_NI	99.3687	28.6042	99.5772	99.5772	758764	420.169	93.8914	251	34.825	6.6611	17.5708	17.6204	32.416	32.3858	0.0071
BTB_GLA_970_Bov_2016_1.140_NI	99.5221	30.5004	99.6841	99.6841	767668	458.507	101.854	251	34.899	6.5805	17.3509	17.3786	32.6695	32.5938	0.0072
BTB_GLA_961_Bov_2017_1.140_NI	99.5978	42.7634	99.783	99.783	1346138	360.317	75.0319	251	34.7818	6.6451	17.4774	17.5064	32.5382	32.4709	0.0071
BTB_Gen_043_Bov_2003_1.140_NI	99.9838	27.4766	99.6726	99.6726	919496	377.437	63.5047	251	34.0931	7.642	18.8565	18.8787	31.1958	31.069	0
BTB_GLA_996_Bad_2015_1.140_NI	99.6043	46.7026	99.7209	99.7209	1393898	371.791	81.5828	251	35.2809	6.1329	17.6649	17.7291	32.3069	32.2914	0.0076
BTB_PROV_785_Bov_2000_1.140_NI	99.103	12.1941	99.7823	99.7823	311910	385.099	75.0857	251	34.539	7.0415	17.6055	17.6385	32.4333	32.3227	0
BTB_TVR_149_Bov_2014_1.140_NI	99.9869	96.4123	99.8396	99.8396	4248552	398.571	69.4909	100	35.4376	5.05	17.4861	17.5204	32.5338	32.4464	0.0133
BTB_TVR_767_Bov_2009_1.140_NI	99.6077	34.6825	99.3239	99.3239	856946	424.281	102.307	251	35.0725	6.4672	17.2329	17.2426	32.8249	32.6997	0
BTB_GLA_958_Bov_2017_1.140_NI	99.6333	46.088	99.7847	99.7847	1320086	379.878	81.4601	251	35.0691	6.339	17.4564	17.4863	32.5498	32.5005	0.007
BTB_GLA_925_Bov_2013_1.140_NI	99.5995	43.5855	99.7183	99.7183	1321438	363.508	73.1058	251	34.6009	6.8677	17.4677	17.495	32.554	32.4833	0
BTB_GLA_914_Bov_2017_1.140_NI	99.5433	36.5544	96.5535	96.5535	1125474	375.732	84.5202	251	32.5288	8.803	17.5509	17.5841	32.4617	32.3912	0.0121
BTB_GLA_1003_Bad_2016_1.140_NI	99.6142	51.5571	99.5222	99.5222	1565062	372.975	82.7344	251	34.8918	6.6226	17.6798	17.7436	32.2891	32.28	0.0075
BTB_GLA_934_Bov_2015_1.140_NI	99.5754	42.7584	99.7754	99.7754	1300708	366.209	78.3533	251	35.366	6.0433	17.4746	17.5138	32.5354	32.4761	0
BTB_Gen_055_Bov_2005_1.140_NI	99.6293	34.1566	99.8531	99.8531	874264	386.065	75.008	251	34.6427	6.8794	17.6004	17.6201	32.4609	32.3185	0
BTB_GLA_998_Bad_2016_1.140_NI	99.6385	49.1106	99.4206	99.4206	1392476	386.411	84.7816	251	35.1533	6.3216	17.6628	17.7138	32.313	32.3031	0.0073
BTB_GLA_1009_Bad_2017_1.140_NI	99.6556	51.5019	99.5913	99.5913	1552880	374.805	83.3482	251	35.4986	5.8839	17.707	17.7746	32.2578	32.2529	0.0076
BTB_TVR_150_Bov_2014_1.140_NI	99.9889	151.914	99.8497	99.8497	6700696	401.697	69.2349	100	35.3291	5.287	17.4301	17.4608	32.6029	32.4953	0.011
BTB_GLA_990_Bad_2015_1.140_NI	99.5263	31.9012	99.6134	99.6134	792480	461.854	104.194	251	35.1962	6.2392	17.4568	17.5066	32.5248	32.5048	0.007
BTB_GLA_1007_Bad_2016_1.140_NI	99.6593	55.3105	99.6004	99.6004	1626292	382.37	87.0437	251	35.3632	6.0678	17.6641	17.7178	32.3123	32.2984	0.0074
BTB_Gen_162_Bov_2000_1.140_NI	99.8225	22.1393	99.7771	99.7771	598962	390.837	79.9575	251	34.4329	7.1664	17.3664	17.3452	32.8039	32.4845	0
BTB_TVR_138_Bov_2014_1.140_NI	99.9847	167.207	99.829	99.829	7362360	389.213	59.5089	100	35.4883	4.9747	17.4324	17.4596	32.6112	32.4859	0.0109
BTB_GLA_927_Bov_2014_1.140_NI	99.613	49.797	99.6767	99.6767	1464930	371.792	80.4587	251	35.2963	6.1285	17.4943	17.5374	32.5003	32.4679	0
BTB_TVR_141_Bov_2014_1.140_NI	99.9889	101.249	99.8447	99.8447	4459262	394.714	67.0886	100	35.4443	5.0294	17.5109	17.5504	32.509	32.4166	0.0131
BTB_GLA_907_Bov_2016_1.140_NI	99.5092	39.3632	96.6986	96.6986	1115766	407.073	99.3766	251	31.43	9.6647	17.5654	17.5973	32.4393	32.3872	0.0109
BTB_GLA_841904_Bad_2012_1.140_NI	99.9906	49.3057	99.1219	99.1219	991052	503.138	79.9693	301	31.5246	9.7881	16.882	16.9252	33.1486	33.0372	0.007
BTB_GLA_1004_Bad_2016_1.140_NI	99.6953	56.1505	99.634	99.634	1709844	369.362	79.1743	251	34.9418	6.5943	17.6408	17.6943	32.3394	32.318	0.0075
BTB_GLA_940_Bov_2013_1.140_NI	99.6728	58.7851	99.8147	99.8147	1709756	375.73	82.9335	251	35.3827	5.9815	17.5621	17.5986	32.4397	32.3996	0
BTB_GLA_994_Bad_2015_1.140_NI	99.6534	53.0049	99.6866	99.6866	1562244	378.757	85.2571	251	35.0934	6.3678	17.6706	17.7202	32.3013	32.3004	0.0075
BTB_GLA_916_Bov_2016_1.140_NI	99.5218	35.7422	95.7555	95.7555	980378	411.972	98.3778	251	32.7069	8.6556	17.5756	17.6039	32.4305	32.3777	0.0123
BTB_GLA_1027_Bov_2016_1.140_NI	99.4744	39.5484	99.804	99.804	1123230	378.22	82.797	251	35.0618	6.3314	17.4864	17.5256	32.5169	32.4641	0.0069
BTB_GLA_1010_Bad_2017_1.140_NI	99.6084	50.3005	99.6237	99.6237	1520212	372.795	80.9161	251	35.0954	6.3652	17.7327	17.784	32.2391	32.2367	0.0074
BTB_GLA_976_Bov_2017_1.140_NI	99.5867	29.5691	99.2356	99.2356	835966	473.186	116.124	251	34.6527	6.8978	17.3639	17.4062	32.6468	32.5759	0.0072
BTB_PROV_794_Ovi_2022_1.140_NI	99.3743	14.692	99.7782	99.7782	438728	347.31	59.1899	251	34.2357	7.3853	17.9521	17.9996	32.0619	31.9863	0
BTB_TVR_145_Bov_2014_1.140_NI	99.9959	183.924	99.7872	99.7872	8111796	380.369	69.6582	100	35.4727	5.0132	17.3683	17.398	32.6651	32.558	0.0105
BTB_Gen_466_Deer_2020_1.140_NI	99.9093	29.8025	99.5882	99.5882	957938	405.226	99.8834	151	34.9902	6.6835	17.4414	17.4829	32.596	32.4797	0
BTB_GLA_950_Bov_2017_1.140_NI	99.5382	41.5606	99.6561	99.6561	1147894	390.075	86.7455	251	34.6822	6.7663	17.3939	17.4356	32.6168	32.5466	0.0071

## Sheet: Supp_data3
Pos	Ref	BTB_GLA_1012_Bad_2017_1.140_NI	BTB_GLA_900_Bov_2016_1.140_NI	BTB_TVR_131_Bov_2014_1.140_NI	BTB_GLA_906_Bov_2015_1.140_NI	BTB_GLA_973_Bov_2017_1.140_NI	BTB_GLA_943_Bov_2016_1.140_NI	BTB_GLA_929_Bov_2017_1.140_NI	BTB_GLA_841877_Bov_2011_1.140_NI	BTB_GLA_904_Bov_2012_1.140_NI	BTB_GLA_909_Bov_2016_1.140_NI	BTB_PROV_790_Ovi_2021_1.140_NI	BTB_GLA_960_Bov_2016_1.140_NI	BTB_TVR_884_Bov_2013_1.140_NI	BTB_GLA_1005_Bad_2016_1.140_NI	BTB_GLA_975_Bov_2015_1.140_NI	BTB_GLA_902_Bov_2014_1.140_NI	BTB_PROV_787_Bov_2006_1.140_NI	BTB_GLA_945_Bov_2014_1.140_NI	BTB_GLA_954_Bov_2017_1.140_NI	BTB_GLA_920_Bov_2015_1.140_NI	BTB_Gen_109_Bov_2006_1.140_NI	BTB_Gen_141_Bov_2008_1.140_NI	BTB_GLA_1008_Bad_2017_1.140_NI	BTB_GLA_957_Bov_2015_1.140_NI	BTB_Gen_164_Bov_2003_1.140_NI	BTB_GLA_997_Bad_2016_1.140_NI	BTB_GLA_912_Bov_2015_1.140_NI	BTB_GLA_1001_Bad_2016_1.140_NI	BTB_GLA_953_Bov_2016_1.140_NI	BTB_TVR_147_Bov_2014_1.140_NI	BTB_GLA_942_Bov_2016_1.140_NI	BTB_GLA_1002_Bad_2016_1.140_NI	BTB_GLA_962_Bov_2016_1.140_NI	BTB_GLA_966_Bov_2014_1.140_NI	BTB_GLA_903_Bov_2013_1.140_NI	BTB_GLA_939_Bov_2016_1.140_NI	BTB_GLA_936_Bov_2016_1.140_NI	BTB_GLA_926_Bov_2015_1.140_NI	BTB_TVR_328_Bov_2015_1.140_NI	BTB_GLA_1026_Bov_2013_1.140_NI	BTB_GLA_965_Bov_2017_1.140_NI	BTB_PROV_793_Bad_2022_1.140_NI	BTB_TVR_861_Bov_2012_1.140_NI	BTB_GLA_977_Bov_2016_1.140_NI	BTB_TVR_308_Bov_2015_1.140_NI	BTB_TVR_137_Bov_2014_1.140_NI	BTB_GLA_1006_Bad_2016_1.140_NI	BTB_GLA_984_Bov_2016_1.140_NI
1057	A	G	G	G	G	G	G	G	G	G	G	G	G	G	G	G	G	G	G	G	G	G	G	G	G	G	G	G	G	G	G	G	G	G	G	G	G	G	G	G	G	G	G	G	G	G	G	G	A
13612	A	A	A	A	A	A	A	A	A	A	A	A	A	A	A	A	A	A	A	A	A	A	A	A	A	A	A	A	A	A	A	A	A	A	A	A	A	A	A	A	A	A	A	A	A	A	A	A	G
48181	C	T	T	T	T	T	T	T	T	T	T	T	T	T	T	T	T	T	T	T	T	T	T	T	T	T	T	T	T	T	T	T	T	T	T	T	T	T	T	T	T	T	T	T	T	T	T	T	T
57046	G	C	C	C	C	C	C	C	C	C	C	C	C	C	C	C	C	C	C	C	C	C	C	C	C	C	C	C	C	C	C	C	C	C	C	C	C	C	C	C	C	C	C	C	C	C	C	C	C
66416	C	C	C	T	C	C	T	C	C	T	C	C	C	C	C	T	C	C	T	T	C	C	C	C	C	C	T	C	C	C	C	T	C	C	C	C	T	C	C	T	T	C	C	T	C	C	C	T	T
69387	A	A	A	A	A	A	A	A	A	A	A	A	A	A	A	A	A	A	A	A	A	A	A	A	A	A	A	A	A	A	A	A	A	G	A	A	A	A	A	A	A	A	A	A	A	A	A	A	A
100641	A	G	G	G	G	G	G	G	G	G	G	G	G	G	G	G	G	G	G	G	G	G	G	G	G	G	G	G	G	G	G	G	G	G	G	G	G	G	G	G	G	G	G	G	G	G	G	G	G
101398	G	G	G	G	G	G	G	G	G	G	A	G	G	G	G	G	G	G	G	G	G	G	G	G	G	G	G	G	G	G	G	G	G	G	G	G	G	G	G	G	G	G	G	G	G	G	G	G	G
105347	G	G	G	G	G	G	G	G	G	G	G	G	G	G	G	G	G	G	G	G	G	G	G	G	G	G	G	G	G	G	G	G	G	G	G	G	G	G	G	A	G	G	G	G	G	G	G	G	G
130237	T	C	C	C	C	C	C	C	C	C	C	C	C	C	C	C	C	C	C	C	C	C	C	C	C	C	C	C	C	C	C	C	C	C	C	C	C	C	C	C	C	C	C	C	C	C	C	C	C
148116	G	G	G	G	G	G	G	G	G	G	G	G	G	G	G	G	G	G	G	G	G	G	G	G	G	G	G	G	G	G	G	G	G	G	G	G	G	G	G	G	G	G	G	G	G	G	G	G	G
153473	G	G	G	G	G	G	G	G	G	G	G	G	G	G	G	G	G	G	G	G	G	G	G	G	G	G	G	G	G	G	G	G	G	G	G	G	G	G	G	G	G	G	G	G	G	G	G	G	G
154041	C	C	C	C	C	C	C	C	C	C	C	C	C	C	C	C	C	C	C	C	C	C	C	C	C	C	C	C	C	C	C	C	C	C	C	C	C	C	C	C	C	C	C	C	C	C	C	C	C
154200	T	T	T	T	T	T	T	T	T	T	T	T	T	T	T	T	T	T	T	T	T	T	T	T	T	T	T	T	T	T	T	T	T	T	T	T	T	T	T	T	T	T	T	T	T	T	T	T	T
154691	G	G	G	G	G	G	G	G	G	G	G	G	G	G	G	G	G	G	G	G	G	G	G	G	G	G	G	G	G	G	G	G	G	G	G	G	G	G	G	G	G	G	G	G	G	G	G	G	G
154692	A	A	A	A	A	A	A	A	A	A	A	A	A	A	A	A	A	A	A	A	A	A	A	A	A	A	A	A	A	A	A	A	A	A	A	A	A	A	A	A	A	A	A	A	A	A	A	A	A
159370	A	G	G	G	G	G	G	G	G	G	G	G	G	G	G	G	G	G	G	G	G	G	G	G	G	G	G	G	G	G	G	G	G	G	G	G	G	G	G	G	G	G	G	G	G	G	G	G	G
160535	T	C	C	C	C	C	C	C	C	C	C	C	C	C	C	C	C	C	C	C	C	C	C	C	C	C	C	C	C	C	C	C	C	C	C	C	C	C	C	C	C	C	C	C	C	C	C	C	C
166696	A	G	G	G	G	G	G	G	G	G	G	G	G	G	G	G	G	G	G	G	G	G	G	G	G	G	G	G	G	G	G	G	G	G	G	G	G	G	G	G	G	G	G	G	G	G	G	G	G
174631	C	C	C	C	C	C	C	C	C	C	C	C	C	C	C	C	C	C	C	C	C	C	C	C	C	C	C	C	C	C	C	C	C	C	C	C	C	T	C	C	C	C	C	C	C	C	C	C	C
178647	C	T	T	T	T	T	T	T	T	T	T	T	T	T	T	T	T	T	T	T	T	T	T	T	T	T	T	T	T	T	T	T	T	T	T	T	T	T	T	T	T	T	T	T	T	T	T	T	T
178885	A	A	A	A	A	A	A	A	A	A	A	A	A	A	A	A	A	A	A	A	A	A	A	A	A	A	A	A	A	A	A	A	A	A	A	A	A	A	A	A	A	A	A	A	A	A	A	A	A
206554	A	A	A	A	A	A	A	A	A	A	A	A	A	A	A	A	A	A	A	A	A	A	A	A	A	A	A	A	A	A	A	A	A	A	A	A	A	A	A	A	A	A	A	A	A	A	A	A	A
209894	C	C	C	C	C	C	C	C	C	C	T	C	C	C	C	C	C	C	C	C	C	C	C	C	C	C	C	C	C	C	C	C	C	C	C	C	C	C	C	C	C	C	C	C	C	C	C	C	C
221927	G	G	G	G	G	G	G	G	G	G	G	G	G	G	G	G	G	G	G	G	G	G	G	G	G	G	G	G	G	G	G	G	G	G	G	G	G	G	G	G	G	G	G	G	G	G	G	G	G
223546	G	G	G	G	G	G	G	G	G	G	G	G	G	G	G	G	G	G	G	G	G	G	G	G	G	G	G	G	G	G	G	G	G	G	G	G	G	A	G	G	G	G	G	G	G	G	G	G	G
252815	A	A	A	A	A	A	A	A	A	A	A	A	A	A	A	A	A	A	A	A	A	A	A	A	A	A	A	A	A	A	A	A	A	A	A	A	A	A	A	A	A	A	A	A	A	A	A	A	A
263521	T	T	T	T	T	T	T	T	T	T	T	T	T	T	T	T	T	T	T	T	T	T	T	T	T	T	T	C	T	T	T	T	T	T	T	T	T	T	T	T	T	T	T	T	T	T	T	T	T
268750	T	T	T	G	T	T	T	T	T	T	T	T	T	T	T	T	T	T	T	T	T	T	T	T	T	T	T	T	T	T	T	T	T	T	T	T	T	T	T	T	T	T	T	T	T	T	T	T	G
290154	T	T	T	T	T	T	T	T	T	T	T	T	T	T	T	T	T	T	T	G	T	T	T	T	T	T	T	T	T	T	T	T	T	T	T	T	T	T	T	T	T	T	T	T	T	T	T	T	T
303981	C	C	C	C	C	C	C	C	C	C	C	C	C	C	C	C	C	C	C	C	C	C	C	C	C	C	C	C	C	C	C	C	C	C	C	C	C	C	C	C	C	C	C	C	C	C	C	C	C
315252	G	G	G	G	G	G	G	A	G	G	G	G	G	G	G	G	G	G	G	G	G	G	G	G	G	G	G	A	G	G	G	G	A	G	G	G	G	G	A	G	G	G	G	G	G	G	G	G	G
359184	C	C	C	C	C	C	C	C	C	C	C	C	C	C	C	C	C	C	C	C	C	C	C	C	C	C	C	C	C	C	C	C	C	C	C	C	C	C	C	C	C	C	C	C	C	C	C	C	C
360820	C	C	C	C	C	C	C	C	C	C	C	C	C	C	C	C	C	C	C	C	C	C	C	C	C	T	C	C	C	C	C	C	C	C	C	C	C	C	C	C	C	C	C	C	C	C	C	C	C
364804	T	C	C	C	C	C	C	C	C	C	C	C	C	C	C	C	C	C	C	C	C	C	C	C	C	C	C	C	C	C	C	C	C	C	C	C	C	C	C	C	C	C	C	C	C	C	C	C	C
394748	C	C	C	C	C	C	C	C	C	C	C	C	C	C	C	C	C	C	C	C	C	C	C	C	C	C	C	C	C	C	C	C	C	C	C	C	C	C	C	C	C	C	C	C	C	C	C	C	C
395667	C	C	C	C	C	C	C	C	C	C	C	C	C	C	C	C	C	C	C	C	C	C	C	C	C	C	T	C	C	C	C	C	C	C	C	C	C	C	C	C	C	C	C	C	C	C	C	C	C
397288	A	G	G	G	G	G	G	G	G	G	G	G	G	G	G	G	G	G	G	G	G	G	G	G	G	G	G	G	G	G	G	G	G	G	G	G	G	G	G	G	G	G	G	G	G	G	G	G	G
398683	T	T	T	T	T	T	T	T	T	T	T	T	T	T	T	T	T	T	T	T	T	T	T	T	T	T	T	T	T	T	T	T	T	T	T	T	T	T	T	T	T	T	T	T	T	T	T	T	T
432988	C	C	C	C	C	C	C	C	C	C	C	C	C	C	C	C	C	C	C	C	C	C	C	C	C	C	C	C	C	C	C	C	C	C	C	C	C	C	C	C	C	C	C	C	C	C	C	C	C
448285	T	C	C	C	C	C	C	C	C	C	C	C	C	C	C	C	C	C	C	C	C	C	C	C	C	C	C	C	C	C	C	C	C	C	C	C	C	C	C	C	C	C	C	C	C	C	C	C	C
465689	A	A	A	A	A	A	A	A	A	A	A	A	A	A	A	A	A	A	A	A	A	A	A	A	A	A	A	A	A	A	A	A	A	A	A	A	A	A	A	A	A	A	A	A	A	A	A	A	A
467343	C	T	T	T	T	T	T	T	T	T	T	T	T	T	T	T	T	T	T	T	T	T	T	T	T	T	T	T	T	T	T	T	T	T	T	T	T	T	T	T	T	T	T	T	T	T	T	T	T
490878	G	A	A	A	A	A	A	A	A	A	A	A	A	A	A	A	A	A	A	A	A	A	A	A	A	A	A	A	A	A	A	A	A	A	A	A	A	A	A	A	A	A	A	A	A	A	A	A	A
499478	C	C	C	C	C	C	C	C	C	C	C	C	C	C	C	C	C	C	C	C	C	C	C	C	C	C	C	C	C	C	C	C	C	C	C	C	C	C	C	C	C	C	C	C	C	C	C	C	C
544180	C	T	T	T	T	T	T	T	T	T	T	T	T	T	T	T	T	T	T	T	T	T	T	T	T	T	T	T	T	T	T	T	T	T	T	T	T	T	T	T	T	T	T	T	T	T	T	T	T
551700	A	G	G	G	G	G	G	G	G	G	G	G	G	G	G	G	G	G	G	G	G	G	G	G	G	G	G	G	G	G	G	G	G	G	G	G	G	G	G	G	G	G	G	G	G	G	G	G	G
566945	A	A	A	A	A	A	A	A	A	A	A	A	A	A	A	A	A	A	A	A	A	A	A	A	A	A	A	A	A	A	A	A	A	A	A	A	A	A	A	A	A	A	A	A	A	A	A	A	A
568126	A	A	A	A	A	A	A	A	A	A	A	A	A	A	A	A	A	A	A	A	A	A	A	A	A	A	A	A	A	A	A	A	A	A	A	A	A	A	A	A	A	A	A	A	A	A	A	A	A
576880	C	C	C	C	C	C	C	C	C	C	C	C	C	C	C	C	C	C	C	T	C	C	C	C	C	C	C	C	C	C	C	C	C	C	C	C	C	C	C	C	C	C	C	C	C	C	C	C	C
577126	A	A	A	A	A	A	A	A	A	A	A	A	A	A	A	A	A	A	A	A	A	A	A	A	A	A	A	A	A	A	A	A	A	A	A	A	A	A	A	A	A	A	A	A	A	A	A	A	A
584517	C	C	C	C	C	C	T	C	C	C	C	C	C	C	C	C	C	C	C	C	C	C	C	C	C	C	T	C	C	C	C	C	C	C	C	C	C	C	C	C	C	C	C	C	C	C	C	C	C
588452	T	T	T	T	T	T	T	T	T	T	T	T	T	T	T	T	T	T	T	T	T	T	T	T	T	T	T	T	T	T	T	T	T	T	T	T	T	T	T	T	T	T	T	T	T	T	T	T	T
589577	C	T	T	T	T	T	T	T	T	T	T	T	T	T	T	T	T	T	T	T	T	T	T	T	T	T	T	T	T	T	T	T	T	T	T	T	T	T	T	T	T	T	T	T	T	T	T	T	T
598704	C	G	G	G	G	G	G	G	G	G	G	G	G	G	G	G	G	G	G	G	G	G	G	G	G	G	G	G	G	G	G	G	G	G	G	G	G	G	G	G	G	G	G	G	G	G	G	G	G
603358	G	A	A	A	A	A	A	A	A	A	A	A	A	A	A	A	A	A	A	A	A	A	A	A	A	A	A	A	A	A	A	A	A	A	A	A	A	A	A	A	A	A	A	A	A	A	A	A	A
603865	G	G	G	G	G	G	G	G	G	G	G	G	G	G	G	G	G	G	G	G	G	G	G	G	G	G	G	G	G	G	G	G	G	G	G	G	G	G	G	G	G	G	G	G	G	G	G	G	A
612373	C	C	C	C	C	C	C	C	C	C	C	C	C	C	C	C	C	C	C	C	C	C	C	C	C	C	C	C	C	C	C	C	C	C	C	C	C	C	C	T	C	C	C	C	C	C	C	C	C
616406	G	G	G	G	G	G	G	G	G	G	G	G	G	G	G	G	G	G	G	G	G	G	G	G	G	G	G	G	G	G	G	G	G	G	G	G	G	G	G	G	G	G	G	G	G	G	G	G	G
622386	C	G	G	G	G	G	G	G	G	G	G	G	G	G	G	G	G	G	G	G	G	G	G	G	G	G	G	G	G	G	G	G	G	G	G	G	G	G	G	G	G	G	G	G	G	G	G	G	G
644245	C	G	G	G	G	G	G	G	G	G	G	G	G	G	G	G	G	G	G	G	G	G	G	G	G	G	G	G	G	G	G	G	G	G	G	G	G	G	G	G	G	G	G	G	G	G	G	G	G
656107	A	A	A	A	A	A	A	A	A	A	A	A	A	A	A	A	A	A	A	A	A	A	A	A	A	A	A	A	A	A	A	A	A	A	A	A	A	A	A	A	A	A	A	A	A	A	A	A	A
711635	C	C	C	C	C	C	C	C	C	C	T	C	C	C	C	C	C	C	C	C	C	C	C	C	C	C	C	C	C	C	C	C	C	C	C	C	C	C	C	C	C	C	C	C	C	C	C	C	C
712985	C	C	C	C	C	C	C	C	C	T	C	C	C	C	C	T	C	C	T	C	C	C	C	C	C	C	C	C	C	C	C	C	C	C	C	C	C	C	C	C	C	C	C	T	C	C	C	C	C
715557	A	A	A	A	A	A	A	A	A	A	A	A	A	C	A	A	A	A	A	A	A	C	C	A	A	C	A	A	A	A	C	A	A	A	A	A	A	C	A	A	A	A	A	A	A	A	C	A	A
740995	C	T	T	T	T	T	T	T	T	T	T	T	T	T	T	T	T	T	T	T	T	T	T	T	T	T	T	T	T	T	T	T	T	T	T	T	T	T	T	T	T	T	T	T	T	T	T	T	T
768838	A	A	A	A	A	A	A	A	A	A	A	A	A	A	A	A	A	A	A	A	A	A	A	A	A	A	A	A	A	A	A	A	A	A	A	A	A	A	A	A	A	A	A	A	A	A	A	A	A
770489	C	C	C	C	C	C	C	C	C	C	C	C	C	C	C	C	C	C	C	C	C	C	C	C	C	C	C	C	C	C	C	C	C	C	C	C	C	C	C	C	C	C	C	C	C	C	C	C	C
783012	G	G	G	G	G	G	G	G	G	G	G	G	G	G	G	G	G	G	G	G	G	G	G	G	G	G	G	G	G	G	G	G	G	G	G	G	G	G	G	G	G	G	G	G	G	G	G	G	G
786202	T	T	T	T	T	T	T	T	T	T	T	T	C	T	T	T	T	T	T	T	T	T	T	T	T	T	T	T	T	T	T	T	T	C	T	T	T	T	T	T	T	T	T	T	C	C	T	T	T
804997	T	C	C	C	C	C	C	C	C	C	C	C	C	C	C	C	C	C	C	C	C	C	C	C	C	C	C	C	C	C	C	C	C	C	C	C	C	C	C	C	C	C	C	C	C	C	C	C	C
812709	G	A	A	A	A	A	A	A	A	A	A	A	A	A	A	A	A	A	A	A	A	A	A	A	A	A	A	A	A	A	A	A	A	A	A	A	A	A	A	A	A	A	A	A	A	A	A	A	A
815253	C	C	C	C	C	C	C	C	C	C	C	C	C	C	C	C	C	C	C	C	C	C	C	C	C	C	C	C	C	C	C	C	C	C	C	C	C	C	C	C	C	C	C	C	C	C	C	C	C
828003	C	G	G	G	G	G	G	G	G	G	G	G	G	G	G	G	G	G	G	G	G	G	G	G	G	G	G	G	G	G	G	G	G	G	G	G	G	G	G	G	G	G	G	G	G	G	G	G	G
831079	G	A	A	A	A	A	A	A	A	A	A	A	A	A	A	A	A	A	A	A	A	A	A	A	A	A	A	A	A	A	A	A	A	A	A	A	A	A	A	A	A	A	A	A	A	A	A	A	A
853781	A	A	A	A	G	A	A	A	A	A	A	A	A	A	G	A	A	A	A	A	G	A	A	A	A	A	A	A	A	A	A	A	A	A	G	A	A	A	A	A	A	A	A	A	A	A	A	A	A
865821	G	T	T	T	T	T	T	T	T	T	T	T	T	T	T	T	T	T	T	T	T	T	T	T	T	T	T	T	T	T	T	T	T	T	T	T	T	T	T	T	T	T	T	T	T	T	T	T	T
870116	G	T	T	T	T	T	T	T	T	T	T	T	T	T	T	T	T	T	T	T	T	T	T	T	T	T	T	T	T	T	T	T	T	T	T	T	T	T	T	T	T	T	T	T	T	T	T	T	T
878208	C	C	C	C	C	C	C	C	C	C	C	C	C	C	C	C	C	C	C	T	C	C	C	C	C	C	C	C	C	C	C	C	C	C	C	C	C	C	C	C	C	C	C	C	C	C	C	C	C
893998	C	C	C	C	C	C	C	C	C	C	C	C	C	C	C	C	C	C	C	C	C	C	C	C	C	C	C	C	C	C	C	T	C	C	C	C	C	C	C	C	C	C	C	C	C	C	C	C	C
896643	A	A	A	A	A	A	A	A	A	A	A	A	A	A	A	A	A	A	A	A	A	A	A	A	A	A	A	A	A	A	A	G	A	A	A	A	A	A	A	A	A	A	A	A	A	A	A	A	A
903385	C	T	T	T	T	T	T	T	T	T	T	T	T	T	T	T	T	T	T	T	T	T	T	T	T	T	T	T	T	T	T	T	T	T	T	T	T	T	T	T	T	T	T	T	T	T	T	T	T
903911	G	G	G	C	G	G	G	G	G	G	G	G	G	G	G	G	G	G	G	G	G	G	G	G	G	G	G	G	G	G	G	G	G	G	G	G	G	G	G	G	G	G	G	G	G	G	G	G	G
918143	C	C	C	C	C	C	C	C	C	C	C	C	C	C	C	C	C	C	C	C	C	T	C	C	C	C	C	C	C	C	C	C	C	C	C	C	C	C	C	C	C	C	C	C	C	C	C	C	C
941068	A	C	C	C	C	C	C	C	C	C	C	C	C	C	C	C	C	C	C	C	C	C	C	C	C	C	C	C	C	C	C	C	C	C	C	C	C	C	C	C	C	C	C	C	C	C	C	C	C
960020	A	A	A	A	A	A	A	A	A	A	A	A	G	A	A	A	A	A	A	A	A	A	A	A	A	A	A	A	A	A	A	A	A	A	A	A	A	A	A	A	A	A	A	A	A	G	A	A	A
973194	T	C	C	C	C	C	C	C	C	C	C	C	C	C	C	C	C	C	C	C	C	C	C	C	C	C	C	C	C	C	C	C	C	C	C	C	C	C	C	C	C	C	C	C	C	C	C	C	C
988040	A	G	G	G	G	G	G	G	G	G	G	G	G	G	G	G	G	G	G	G	G	G	G	G	G	G	G	G	G	G	G	G	G	G	G	G	G	G	G	G	G	G	G	G	G	G	G	G	G
990933	G	G	G	G	G	G	G	G	G	G	G	G	G	G	G	G	G	G	G	G	G	G	G	G	G	G	G	G	G	G	G	G	G	G	G	G	G	G	G	G	G	G	G	G	G	G	G	G	G
998183	C	G	G	G	G	G	G	G	G	G	G	G	G	G	G	G	G	G	G	G	G	G	G	G	G	G	G	G	G	G	G	G	G	G	G	G	G	G	G	G	G	G	G	G	G	G	G	G	G
1000470	C	C	C	C	C	C	C	C	C	C	C	C	C	C	C	C	C	C	C	C	C	C	C	C	C	C	C	C	C	C	C	C	C	C	C	C	A	C	C	C	C	C	C	C	C	C	C	A	C
1001723	G	G	G	G	G	G	G	G	G	G	G	G	G	G	G	G	G	G	A	G	G	G	G	G	G	G	G	G	G	G	G	G	G	G	G	G	G	G	G	G	G	G	G	G	G	G	G	G	G
1002377	C	C	C	C	C	C	C	C	C	C	C	C	C	C	C	C	C	C	C	C	C	C	C	C	C	C	C	C	C	C	C	C	C	C	C	C	C	C	C	C	C	C	C	C	C	C	C	C	C
1007641	G	G	G	G	G	G	G	G	G	G	G	G	G	G	G	G	G	G	G	G	G	G	G	G	G	G	G	G	G	G	G	G	G	G	G	G	G	G	G	G	G	G	G	G	G	G	G	G	G
1022203	T	T	T	T	T	T	T	T	T	T	T	T	T	T	T	T	T	T	T	T	T	T	T	T	T	T	T	T	C	T	T	T	T	T	T	T	T	T	T	T	T	T	T	T	T	T	T	T	T
1031662	C	C	C	C	C	C	C	C	C	C	C	C	C	C	C	C	C	C	C	C	C	C	C	C	C	C	C	C	C	C	C	C	C	C	C	C	C	C	C	C	C	C	C	C	C	C	T	C	C
1040662	T	T	T	T	T	G	T	T	G	T	T	T	T	T	T	T	T	T	T	T	T	T	T	G	T	T	T	T	G	G	T	T	T	T	T	T	T	T	T	T	T	T	T	T	T	T	T	T	T
1044960	T	T	T	T	T	T	T	T	T	T	T	T	T	T	T	T	T	T	T	T	T	T	T	T	T	T	T	T	T	T	T	T	T	T	T	T	T	T	T	T	T	T	T	T	T	T	T	T	T
1046647	C	T	T	T	T	T	T	T	T	T	T	T	T	T	T	T	T	T	T	T	T	T	T	T	T	T	T	T	T	T	T	T	T	T	T	T	T	T	T	T	T	T	T	T	T	T	T	T	T
1063899	T	T	T	T	T	T	T	T	T	T	T	T	T	T	T	T	T	T	T	T	T	T	T	T	T	G	T	T	T	T	T	T	T	T	T	T	T	T	T	T	T	T	T	T	T	T	T	T	T
1081559	T	T	T	T	T	T	T	T	T	T	T	T	T	T	T	T	T	T	T	T	T	T	T	T	T	T	T	T	T	C	T	T	T	T	T	T	T	T	T	T	T	T	T	T	T	T	T	T	T
1082850	C	T	T	T	T	T	T	T	T	T	T	T	T	T	T	T	T	T	T	T	T	T	T	T	T	T	T	T	T	T	T	T	T	T	T	T	T	T	T	T	T	T	T	T	T	T	T	T	T
1084899	T	T	T	T	T	T	T	T	T	T	T	T	T	T	T	T	T	T	T	T	T	T	T	T	T	T	T	T	T	T	T	T	T	T	T	T	T	T	T	T	T	T	T	T	T	T	T	T	T
1101856	G	G	G	G	G	G	G	G	G	G	G	G	G	G	G	G	G	G	G	G	G	T	G	G	G	G	G	G	G	G	G	G	G	G	G	G	G	G	G	G	G	G	G	G	G	G	G	G	G
1103108	C	C	C	C	C	C	C	C	C	C	C	C	C	T	C	C	C	C	C	C	C	T	T	C	C	T	C	C	C	C	T	C	C	C	C	C	C	T	C	C	C	C	C	C	C	C	T	C	C
1108019	T	T	T	T	T	T	T	T	T	T	T	T	T	T	T	T	T	T	T	T	T	T	T	T	T	T	T	T	T	T	T	T	T	T	T	T	T	T	T	T	T	T	T	T	T	T	T	T	T
1108360	A	G	G	A	G	G	A	G	G	A	G	G	G	G	G	A	G	G	A	A	G	G	G	G	G	G	A	G	G	G	G	A	G	G	G	G	A	G	G	A	A	G	G	A	G	G	G	A	A
1112745	C	T	T	C	T	C	C	C	C	C	C	T	C	C	T	C	C	T	C	C	T	C	C	C	T	C	C	C	C	C	C	C	C	C	T	C	C	C	C	C	C	T	T	C	C	C	C	C	C
1117418	C	C	C	C	C	C	C	C	C	C	C	C	C	C	C	C	C	C	C	C	C	C	C	C	C	C	C	C	C	C	C	C	C	C	C	C	C	C	C	C	C	C	C	C	C	C	C	C	C
1120750	G	G	G	G	G	G	G	G	G	G	G	G	G	G	G	G	G	G	G	G	G	G	G	G	G	G	G	G	G	G	G	G	G	G	G	G	G	G	G	G	G	G	G	G	G	G	G	G	G
1124266	G	A	A	A	A	A	A	A	A	A	A	A	A	A	A	A	A	A	A	A	A	A	A	A	A	A	A	A	A	A	A	A	A	A	A	A	A	A	A	A	A	A	A	A	A	A	A	A	A
1138107	C	T	T	T	T	T	T	T	T	T	T	T	T	T	T	T	T	T	T	T	T	T	T	T	T	T	T	T	T	T	T	T	T	T	T	T	T	T	T	T	T	T	T	T	T	T	T	T	T
1138972	G	G	G	G	G	G	G	T	G	G	G	G	G	G	G	G	G	G	G	G	G	G	G	G	G	G	G	G	G	G	G	G	G	G	G	G	G	G	T	G	G	G	G	G	G	G	G	G	G
1139489	T	C	C	C	C	C	C	C	C	C	C	C	C	C	C	C	C	C	C	C	C	C	C	C	C	C	C	C	C	C	C	C	C	C	C	C	C	C	C	C	C	C	C	C	C	C	C	C	C
1151139	C	C	C	C	C	C	C	C	C	C	C	C	C	C	C	C	C	C	C	C	C	C	C	C	C	C	C	C	C	C	C	C	C	C	C	C	C	C	C	C	C	C	C	C	C	C	C	C	C
1168458	G	T	T	T	T	T	T	T	T	T	T	T	T	T	T	T	T	T	T	T	T	T	T	T	T	T	T	T	T	T	T	T	T	T	T	T	T	T	T	T	T	T	T	T	T	T	T	T	T
1175448	C	C	C	C	C	C	C	C	C	C	C	C	C	C	C	C	C	C	C	C	C	C	C	C	C	C	C	C	C	C	C	C	C	C	C	C	C	C	C	C	C	C	C	C	C	C	C	C	C
1195556	G	G	G	G	A	G	G	G	G	G	G	G	G	G	A	G	G	G	G	G	A	G	G	G	G	G	G	G	G	G	G	G	G	G	A	G	G	G	G	G	G	G	G	G	G	G	G	G	G
1208160	T	T	T	T	T	T	T	T	T	T	T	T	T	T	T	T	T	T	T	T	T	T	T	T	T	T	T	T	T	T	T	T	T	T	T	T	T	T	T	C	T	T	T	T	T	T	T	T	T
1209665	A	A	A	A	A	A	A	A	A	A	A	A	A	A	A	A	A	A	A	A	A	A	A	A	A	A	A	A	A	A	A	A	A	A	A	A	A	A	A	A	G	A	A	A	A	A	A	A	A
1216751	C	G	C	C	C	C	C	C	C	C	C	C	C	C	C	C	C	G	C	C	C	C	C	C	C	C	C	C	C	C	C	C	C	C	C	C	C	C	C	C	C	C	C	C	C	C	C	C	C
1230875	G	T	T	T	T	T	T	T	T	T	T	T	T	T	T	T	T	T	T	T	T	T	T	T	T	T	T	T	T	T	T	T	T	T	T	T	T	T	T	T	T	T	T	T	T	T	T	T	T
1234833	C	C	C	C	C	C	C	C	C	C	C	C	T	C	C	C	C	C	C	C	C	C	C	C	C	C	C	C	C	C	C	C	C	C	C	C	C	C	C	C	C	C	C	C	C	T	C	C	C
1242868	A	A	A	A	A	A	A	A	A	A	A	A	A	A	A	A	A	A	A	A	A	A	A	A	A	A	A	A	A	A	A	A	A	A	A	A	A	A	A	A	A	A	A	A	A	A	A	A	A
1263410	C	C	C	C	C	C	C	C	C	C	C	C	C	C	C	C	C	C	C	C	C	C	C	C	C	C	C	C	C	C	C	C	C	C	C	C	C	C	C	C	C	C	C	C	C	C	C	C	T
1272661	A	A	A	A	A	A	A	A	A	A	A	A	A	A	A	A	A	A	A	A	A	A	A	A	A	A	A	A	A	A	A	A	C	A	A	A	A	A	A	A	A	A	A	A	A	A	A	A	A
1277072	G	G	G	G	G	G	G	G	G	G	G	G	G	G	G	G	G	G	G	G	G	G	G	G	G	G	G	G	G	G	G	G	G	G	G	G	G	G	G	G	G	G	G	G	G	G	G	G	G
1296932	C	G	G	G	G	G	G	G	G	G	G	G	G	G	G	G	G	G	G	G	G	G	G	G	G	G	G	G	G	G	G	G	G	G	G	G	G	G	G	G	G	G	G	G	G	G	G	G	G
1336340	C	C	C	C	C	C	C	C	C	C	C	C	C	C	C	C	C	C	C	C	C	C	C	C	C	C	C	C	C	C	C	C	C	C	C	C	C	C	C	T	T	C	C	C	C	C	C	C	C
1337065	C	C	C	C	C	C	C	C	C	C	C	C	C	C	C	C	C	C	C	C	C	C	C	C	C	C	C	C	C	C	C	C	C	C	C	C	C	C	C	C	C	C	C	C	C	C	C	C	G
1350714	G	A	A	A	A	A	A	A	A	A	A	A	A	A	A	A	A	A	A	A	A	A	A	A	A	A	A	A	A	A	A	A	A	A	A	A	A	A	A	A	A	A	A	A	A	A	A	A	A
1357030	C	T	T	T	T	T	T	T	T	T	T	T	T	T	T	T	T	T	T	T	T	T	T	T	T	T	T	T	T	T	T	T	T	T	T	T	T	T	T	T	T	T	T	T	T	T	T	T	T
1359021	A	A	A	A	A	A	A	A	A	A	A	A	A	A	A	A	A	A	A	A	A	A	A	A	A	A	A	A	A	A	A	G	A	A	A	A	G	A	A	G	G	A	A	A	A	A	A	G	A
1364144	T	T	T	T	T	T	T	G	T	T	T	T	T	T	T	T	T	T	T	T	T	T	T	T	T	T	T	T	T	T	T	T	T	T	T	T	T	T	G	T	T	T	T	T	T	T	T	T	T
1388144	A	A	A	A	A	A	A	A	A	A	A	A	A	A	A	A	A	A	A	A	A	A	A	A	A	A	A	A	A	A	A	A	A	A	A	A	A	A	A	A	A	A	A	A	A	A	A	A	A
1430896	C	C	C	C	C	C	C	C	C	C	C	C	C	C	C	C	C	C	C	C	C	C	C	C	C	C	C	C	C	C	C	C	C	C	C	C	C	C	C	C	C	C	C	C	C	C	C	C	C
1442194	T	G	G	G	G	G	G	G	G	G	G	G	G	G	G	G	G	G	G	G	G	G	G	G	G	G	G	G	G	G	G	G	G	G	G	G	G	G	G	G	G	G	G	G	G	G	G	G	G
1442722	C	G	G	G	G	G	G	G	G	G	G	G	G	G	G	G	G	G	G	G	G	G	G	G	G	G	G	G	G	G	G	G	G	G	G	G	G	G	G	G	G	G	G	G	G	G	G	G	G
1457969	A	A	A	A	A	A	A	A	A	A	A	A	A	A	A	A	A	A	A	A	A	A	A	A	A	A	A	A	A	A	A	A	A	A	A	A	A	A	A	A	A	A	A	A	A	A	A	A	A
1493658	C	C	C	C	C	C	C	C	C	C	C	C	C	C	C	C	C	C	C	C	C	C	C	C	C	G	C	C	C	C	C	C	C	C	C	C	C	C	C	C	C	C	C	C	C	C	C	C	C
1499802	A	A	A	A	A	A	A	A	A	A	A	A	A	A	A	A	A	A	A	A	A	A	A	A	A	A	A	A	A	A	A	A	A	A	A	A	A	A	A	A	A	A	A	A	A	A	A	A	A
1501643	T	T	T	T	T	T	T	T	T	T	T	T	T	T	T	T	T	T	T	T	T	T	T	T	T	T	T	T	T	T	T	T	T	T	T	T	T	T	T	T	T	T	T	T	T	T	T	T	T
1510021	C	C	C	C	C	T	C	C	T	C	C	C	C	C	C	C	C	C	C	C	C	C	C	T	C	C	C	C	T	T	C	C	C	C	C	C	C	C	C	C	C	C	C	C	C	C	C	C	C
1512866	C	C	C	C	C	C	C	C	C	C	C	C	C	C	C	C	C	C	C	C	C	C	C	C	C	T	C	C	C	C	C	C	C	C	C	C	C	C	C	C	C	C	C	C	C	C	C	C	C
1529147	T	G	G	G	G	G	G	G	G	G	G	G	G	G	G	G	G	G	G	G	G	G	G	G	G	G	G	G	G	G	G	G	G	G	G	G	G	G	G	G	G	G	G	G	G	G	G	G	G
1532245	T	T	T	T	T	T	T	T	T	T	T	T	T	T	T	T	T	T	T	T	T	T	T	T	T	T	T	T	T	T	T	T	T	T	T	T	T	T	T	T	T	T	T	T	T	T	T	T	T
1534285	T	C	C	C	C	C	C	C	C	C	C	C	C	C	C	C	C	C	C	C	C	C	C	C	C	C	C	C	C	C	C	C	C	C	C	C	C	C	C	C	C	C	C	C	C	C	C	C	C
1544382	T	T	T	T	T	T	T	T	T	T	G	T	T	T	T	T	T	T	T	T	T	T	T	T	T	T	T	T	T	T	T	T	T	T	T	T	T	T	T	T	T	T	T	T	T	T	T	T	T
1551989	C	C	C	C	C	C	C	C	C	C	C	C	C	C	C	C	C	C	C	C	C	C	C	C	C	C	C	C	C	C	C	C	C	C	C	C	C	C	C	C	C	C	C	C	C	C	C	C	C
1576394	T	T	T	T	T	T	T	T	T	T	T	T	T	T	T	T	T	T	T	T	T	T	T	T	T	T	T	T	T	T	T	T	T	T	T	T	T	T	T	T	T	T	T	T	T	T	T	T	T
1599571	T	T	T	T	T	T	T	T	T	C	T	T	T	T	T	C	T	T	C	T	T	T	T	T	T	T	T	T	T	T	T	T	T	T	T	T	T	T	T	T	T	T	T	C	T	T	T	T	T
1603394	G	G	G	G	G	G	G	T	G	G	G	G	G	G	G	G	G	G	G	G	G	G	G	G	G	G	G	G	G	G	G	G	G	G	G	G	G	G	G	G	G	G	G	G	G	G	G	G	G
1623307	C	G	G	G	G	G	G	G	G	G	G	G	G	G	G	G	G	G	G	G	G	G	G	G	G	G	G	G	G	G	G	G	G	G	G	G	G	G	G	G	G	G	G	G	G	G	G	G	G
1630722	C	C	C	C	C	C	C	C	C	C	C	C	C	C	C	C	C	C	C	C	C	C	C	C	C	C	C	C	C	C	C	C	C	C	C	C	C	C	C	C	C	C	C	C	C	C	C	T	C
1647467	A	A	A	A	A	A	A	A	A	A	A	A	A	A	A	A	A	A	A	A	A	A	A	A	A	A	A	A	A	A	A	A	A	A	A	A	A	A	A	A	A	A	A	A	A	A	A	A	A
1650955	G	A	A	A	A	A	A	A	A	A	A	A	A	A	A	A	A	A	A	A	A	A	A	A	A	A	A	A	A	A	A	A	A	A	A	A	A	A	A	A	A	A	A	A	A	A	A	A	A
1651556	C	C	C	C	C	C	C	C	C	C	C	C	C	C	C	C	C	C	C	C	C	C	C	C	C	C	C	C	C	C	C	C	C	C	C	C	C	C	C	C	C	C	C	C	C	C	C	C	C
1653153	A	A	A	A	A	A	A	A	A	A	A	A	A	A	A	A	A	A	A	A	A	A	A	A	A	A	A	A	A	A	A	A	A	A	A	A	A	A	A	A	A	A	A	A	A	A	A	A	A
1658261	T	C	T	T	T	T	T	T	T	T	T	T	T	T	T	T	T	C	T	T	T	T	T	T	T	T	T	T	T	T	T	T	T	T	T	T	T	T	T	T	T	T	T	T	T	T	T	T	T
1671240	C	C	C	C	C	C	C	C	C	C	C	C	C	C	C	C	C	C	C	C	C	C	C	C	C	C	C	C	C	C	C	C	C	C	C	C	C	C	C	C	C	C	C	C	C	C	C	C	C
1694549	A	G	G	G	G	G	G	G	G	G	G	G	G	G	G	G	G	G	G	G	G	G	G	G	G	G	G	G	G	G	G	G	G	G	G	G	G	G	G	G	G	G	G	G	G	G	G	G	G
1743244	C	C	C	C	C	C	C	C	C	C	C	C	C	C	C	C	C	C	C	C	C	C	C	C	C	C	C	C	C	C	C	C	C	C	C	C	C	T	C	C	C	C	C	C	C	C	C	C	C
1751271	G	A	G	G	G	G	G	G	G	G	G	G	G	G	G	G	G	A	G	G	G	G	G	G	G	G	G	G	G	G	G	G	G	G	G	G	G	G	G	G	G	G	G	G	G	G	G	G	G
1760777	G	G	G	G	G	G	G	G	G	G	G	G	A	G	G	G	G	G	G	G	G	G	G	G	G	G	G	G	G	G	G	G	G	G	G	G	G	G	G	G	G	G	G	G	G	G	G	G	G
1792911	C	C	C	C	C	C	C	C	C	C	C	C	C	C	C	C	C	C	C	C	C	C	C	C	C	C	C	C	C	C	C	C	C	C	C	C	C	C	C	C	C	C	C	C	C	C	C	C	C
1803035	C	T	T	T	T	T	T	T	T	T	T	T	T	T	T	T	T	T	T	T	T	T	T	T	T	T	T	T	T	T	T	T	T	T	T	T	T	T	T	T	T	T	T	T	T	T	T	T	T
1832393	A	A	A	A	A	A	A	A	A	A	A	A	A	A	A	A	A	A	A	A	A	A	A	A	A	A	A	A	A	A	A	A	A	A	A	A	A	A	A	A	A	A	A	A	A	A	A	A	A
1833484	C	C	C	C	C	C	C	C	C	C	C	C	C	C	C	C	C	C	C	C	C	C	C	C	C	C	C	C	C	C	C	C	C	C	C	C	C	C	C	T	C	C	C	C	C	C	C	C	C
1841272	T	T	T	T	T	T	T	T	T	T	T	T	T	T	T	T	T	T	T	T	T	T	T	T	T	T	T	T	T	T	T	T	T	T	T	T	T	T	T	T	T	T	T	T	T	T	T	T	T
1843537	C	C	C	C	C	T	C	C	T	C	T	C	T	C	C	C	T	C	C	C	C	C	C	T	C	C	C	C	T	T	C	C	C	T	C	T	C	C	C	C	C	C	C	C	T	T	C	C	C
1848662	C	C	C	C	C	C	C	C	C	C	C	C	C	C	C	C	C	C	C	C	C	T	C	C	C	C	C	C	C	C	C	C	C	C	C	C	C	C	C	C	C	C	C	C	C	C	C	C	C
1871189	C	C	C	C	C	C	C	C	C	C	C	C	C	T	C	C	C	C	C	C	C	C	C	C	C	C	C	C	C	C	T	C	C	C	C	C	C	T	C	C	C	C	C	C	C	C	T	C	C
1871707	C	C	C	C	C	C	C	C	C	C	C	C	C	C	C	C	C	C	C	C	C	C	C	C	C	C	C	C	C	C	C	T	C	C	C	C	C	C	C	C	C	C	C	C	C	C	C	C	C
1886704	A	G	G	G	G	G	G	G	G	G	G	G	G	G	G	G	G	G	G	G	G	G	G	G	G	G	G	G	G	G	G	G	G	G	G	G	G	G	G	G	G	G	G	G	G	G	G	G	G
1890069	C	C	C	C	C	C	C	C	C	C	C	C	C	C	C	C	C	C	C	C	C	C	C	C	C	C	C	C	C	C	C	C	C	C	C	C	T	C	C	C	C	C	C	C	C	C	C	T	C
1896168	G	G	G	G	G	G	G	G	G	T	G	G	G	G	G	T	G	G	T	G	G	G	G	G	G	G	G	G	G	G	G	G	G	G	G	G	G	G	G	G	G	G	G	T	G	G	G	G	G
1908338	G	G	G	G	G	G	G	G	G	G	G	G	G	G	G	G	G	G	G	G	G	G	G	G	G	G	G	G	G	G	G	G	G	G	G	G	G	G	G	G	G	G	G	G	G	G	G	G	G
1920100	T	C	C	C	C	C	C	C	C	C	C	C	C	C	C	C	C	C	C	C	C	C	C	C	C	C	C	C	C	C	C	C	C	C	C	C	C	C	C	C	C	C	C	C	C	C	C	C	C
1925567	G	G	G	G	G	G	G	G	G	G	G	G	C	G	G	G	G	G	G	G	G	G	G	G	G	G	G	G	G	G	G	G	G	G	G	G	G	G	G	G	G	G	G	G	G	C	G	G	G
1929761	T	T	T	T	T	T	T	T	T	T	T	T	T	T	T	T	T	T	T	T	T	T	T	T	T	T	T	T	T	T	T	T	T	T	T	T	T	T	T	T	T	T	T	T	T	T	T	T	T
1932972	A	G	G	G	G	G	G	G	G	G	G	G	G	G	G	G	G	G	G	G	G	G	G	G	G	G	G	G	G	G	G	G	G	G	G	G	G	G	G	G	G	G	G	G	G	G	G	G	G
1947231	C	A	A	A	A	A	A	A	A	A	A	A	A	A	A	A	A	A	A	A	A	A	A	A	A	A	A	A	A	A	A	A	A	A	A	A	A	A	A	A	A	A	A	A	A	A	A	A	A
1951099	A	A	A	A	A	A	G	A	A	A	A	A	A	A	A	A	A	A	A	A	A	A	A	A	A	A	G	A	A	A	A	A	A	A	A	A	A	A	A	A	A	A	A	A	A	A	A	A	A
1955441	C	T	T	T	T	T	T	T	T	T	T	T	T	T	T	T	T	T	T	T	T	T	T	T	T	T	T	T	T	T	T	T	T	T	T	T	T	T	T	T	T	T	T	T	T	T	T	T	T
1958977	A	T	T	T	T	T	T	T	T	T	T	T	T	T	T	T	T	T	T	T	T	T	T	T	T	T	T	T	T	T	T	T	T	T	T	T	T	T	T	T	T	T	T	T	T	T	T	T	T
1961656	G	A	A	A	A	A	A	A	A	A	A	A	A	A	A	A	A	A	A	A	A	A	A	A	A	A	A	A	A	A	A	A	A	A	A	A	A	A	A	A	A	A	A	A	A	A	A	A	A
1962015	G	G	G	G	G	G	G	G	G	G	G	G	G	G	G	G	G	G	G	G	G	G	A	G	G	G	G	G	G	G	G	G	G	G	G	G	G	G	G	G	G	G	G	G	G	G	G	G	G
1966272	C	C	C	C	C	C	C	C	C	C	C	C	C	C	C	C	C	C	C	C	C	C	C	C	C	C	C	C	C	C	C	C	C	C	C	C	C	C	C	C	C	C	C	C	C	C	C	C	C
2007303	C	G	G	G	G	G	G	G	G	G	G	G	G	G	G	G	G	G	G	G	G	G	G	G	G	G	G	G	G	G	G	G	G	G	G	G	G	G	G	G	G	G	G	G	G	G	G	G	G
2011627	G	G	G	G	G	G	G	G	G	G	G	G	G	G	G	G	G	G	G	G	G	G	G	G	G	G	G	G	G	G	G	A	G	G	G	G	G	G	G	G	G	G	G	G	G	G	G	G	G
2057553	G	A	A	A	A	A	A	A	A	A	A	A	A	A	A	A	A	A	A	A	A	A	A	A	A	A	A	A	A	A	A	A	A	A	A	A	A	A	A	A	A	A	A	A	A	A	A	A	A
2059249	G	A	A	A	A	A	A	A	A	A	A	A	A	A	A	A	A	A	A	A	A	A	A	A	A	A	A	A	A	A	A	A	A	A	A	A	A	A	A	A	A	A	A	A	A	A	A	A	A
2059920	A	G	G	G	G	G	G	G	G	G	G	G	G	G	G	G	G	G	G	G	G	G	G	G	G	G	G	G	G	G	G	G	G	G	G	G	G	G	G	G	G	G	G	G	G	G	G	G	G
2069885	G	G	G	G	G	G	G	G	G	G	G	G	G	G	G	G	G	G	G	G	G	G	G	G	G	G	G	G	G	G	G	G	G	G	G	G	G	G	G	G	G	A	A	G	G	G	G	G	G
2075405	C	T	T	T	T	T	T	T	T	T	T	T	T	T	T	T	T	T	T	T	T	T	T	T	T	T	T	T	T	T	T	T	T	T	T	T	T	T	T	T	T	T	T	T	T	T	T	T	T
2085338	C	C	C	C	C	C	C	C	C	C	C	C	C	C	C	C	C	C	C	C	C	C	C	C	C	C	C	C	C	C	C	C	C	C	C	C	C	C	C	C	C	C	C	C	C	C	C	C	C
2098796	C	C	C	C	C	C	C	C	C	C	C	C	C	C	C	C	C	C	C	C	C	C	C	C	C	C	C	C	C	C	C	C	C	C	C	C	C	C	C	C	C	C	C	C	C	C	C	C	C
2101692	C	T	T	T	T	T	T	T	T	T	T	T	T	T	T	T	T	T	T	T	T	T	T	T	T	T	T	T	T	T	T	T	T	T	T	T	T	T	T	T	T	T	T	T	T	T	T	T	T
2102809	T	T	T	T	T	T	T	T	T	T	T	T	T	T	T	T	T	T	T	T	T	T	T	T	T	T	T	T	T	T	T	T	T	T	T	T	T	T	T	T	T	T	T	T	T	T	T	T	T
2108690	C	C	C	C	C	C	C	C	C	C	C	C	C	C	C	C	C	C	C	C	C	C	C	C	C	T	C	C	C	C	C	C	C	C	C	C	C	C	C	C	C	C	C	C	C	C	C	C	C
2147055	T	T	T	T	T	T	T	T	T	T	T	T	T	T	T	T	T	T	T	T	T	T	T	T	T	T	T	T	T	T	T	T	T	T	T	T	T	T	T	T	T	T	T	T	T	T	T	T	T
2173299	G	G	G	G	G	G	G	G	G	G	G	G	G	G	G	G	G	G	G	G	G	G	G	G	G	G	G	G	G	G	G	G	G	G	G	G	G	G	G	G	G	G	G	G	G	G	G	G	G
2184329	A	A	A	A	A	A	A	A	A	A	A	A	A	A	A	A	A	A	A	A	A	A	A	C	A	A	A	A	A	A	A	A	A	A	A	A	A	A	A	A	A	A	A	A	A	A	A	A	A
2185015	C	C	C	C	C	C	C	C	C	C	C	C	C	C	C	C	A	C	C	C	C	C	C	C	C	C	C	C	C	C	C	C	C	C	C	A	C	C	C	C	C	C	C	C	C	C	C	C	C
2185742	G	G	G	G	G	G	G	G	G	G	G	G	G	G	G	G	G	G	G	G	G	G	G	G	G	G	G	G	G	G	G	G	C	G	G	G	G	G	G	G	G	G	G	G	G	G	G	G	G
2193832	G	G	G	G	G	G	G	G	G	G	G	G	G	G	G	G	G	G	G	G	G	G	G	G	G	G	G	G	G	G	G	G	G	G	G	G	G	G	G	G	G	G	G	G	G	G	G	G	G
2205698	C	C	C	C	C	C	T	C	C	C	C	C	C	C	C	C	C	C	C	C	C	C	C	C	C	C	T	C	C	C	C	C	C	C	C	C	C	C	C	C	C	C	C	C	C	C	C	C	C
2208693	T	T	T	T	T	T	T	T	T	T	T	T	T	T	T	T	T	T	T	T	T	T	T	T	T	T	T	T	T	T	T	T	T	T	T	T	T	T	T	T	T	T	T	T	T	T	T	T	T
2208694	T	T	T	T	T	T	T	T	T	T	T	T	T	T	T	T	T	T	T	T	T	T	T	T	T	T	T	T	T	T	T	T	T	T	T	T	T	T	T	T	T	T	T	T	T	T	T	T	T
2221934	G	A	A	A	A	A	A	A	A	A	A	A	A	A	A	A	A	A	A	A	A	A	A	A	A	A	A	A	A	A	A	A	A	A	A	A	A	A	A	A	A	A	A	A	A	A	A	A	A
2257256	C	C	C	C	C	C	C	C	C	C	C	C	C	C	C	C	C	C	C	C	C	C	C	C	C	C	C	C	C	C	C	C	C	C	C	C	C	C	C	C	C	C	C	C	C	C	C	C	C
2306135	G	G	G	G	G	T	G	G	T	G	G	G	G	G	G	G	G	G	G	G	G	G	G	T	G	G	G	G	T	T	G	G	G	G	G	G	G	G	G	G	G	G	G	G	G	G	G	G	G
2313176	C	T	T	T	T	T	T	T	T	T	T	T	T	T	T	T	T	T	T	T	T	T	T	T	T	T	T	T	T	T	T	T	T	T	T	T	T	T	T	T	T	T	T	T	T	T	T	T	T
2314076	G	G	G	G	G	G	G	G	G	G	A	G	G	G	G	G	G	G	G	G	G	G	G	G	G	G	G	G	G	G	G	G	G	G	G	G	G	G	G	G	G	G	G	G	G	G	G	G	G
2314471	T	T	T	T	T	T	T	T	T	T	T	T	T	T	T	T	T	T	T	T	T	T	T	T	T	T	T	T	T	T	T	T	T	T	T	T	T	T	T	T	T	T	T	T	T	T	T	T	T
2322236	T	T	T	T	T	T	T	T	T	T	T	T	T	T	T	T	T	T	T	T	T	T	T	T	T	T	T	T	T	T	T	T	T	T	T	T	T	T	T	T	T	T	T	T	T	T	T	T	T
2322369	A	A	A	A	A	A	A	A	A	A	A	A	A	A	A	A	A	A	A	A	A	A	A	A	A	A	A	A	A	A	A	A	A	A	A	A	A	A	A	A	A	A	A	A	A	A	A	A	A
2327482	A	A	A	A	A	A	A	A	A	A	C	A	A	A	A	A	A	A	A	A	A	A	A	A	A	A	A	A	A	A	A	A	A	A	A	A	A	A	A	A	A	A	A	A	A	A	A	A	A
2331616	C	C	C	C	C	C	C	C	C	C	C	C	C	C	C	C	C	C	C	C	C	C	C	C	C	C	C	C	C	C	C	C	C	C	C	C	C	C	C	C	C	C	C	C	C	C	C	C	C
2333994	T	C	C	C	C	C	C	C	C	C	C	C	C	C	C	C	C	C	C	C	C	C	C	C	C	C	C	C	C	C	C	C	C	C	C	C	C	C	C	C	C	C	C	C	C	C	C	C	C
2340706	T	T	T	T	T	T	T	T	T	T	T	T	T	T	T	T	T	T	T	G	T	T	T	T	T	T	T	T	T	T	T	T	T	T	T	T	T	T	T	T	T	T	T	T	T	T	T	T	T
2378324	C	T	T	T	T	T	T	T	T	T	T	T	T	T	T	T	T	T	T	T	T	T	T	T	T	T	T	T	T	T	T	T	T	T	T	T	T	T	T	T	T	T	T	T	T	T	T	T	T
2407208	G	G	G	G	G	G	G	G	G	G	G	G	G	G	G	G	G	G	G	G	G	G	G	G	G	G	G	G	G	G	G	G	G	G	G	G	G	G	G	G	G	G	G	G	G	G	G	G	G
2412437	G	A	A	A	A	A	A	A	A	A	A	A	A	A	A	A	A	A	A	A	A	A	A	A	A	A	A	A	A	A	A	A	A	A	A	A	A	A	A	A	A	A	A	A	A	A	A	A	A
2413420	C	C	C	G	C	C	C	C	C	C	C	C	C	C	C	C	C	C	C	C	C	C	C	C	C	C	C	C	C	C	C	C	C	C	C	C	C	C	C	C	C	C	C	C	C	C	C	C	C
2414912	C	C	C	C	C	C	C	C	C	C	C	C	C	C	C	C	C	C	C	C	C	C	C	C	C	C	C	C	C	C	C	C	C	C	C	C	C	C	C	C	C	C	C	C	C	C	C	C	C
2423888	G	G	G	G	G	G	G	G	G	G	G	G	G	G	G	G	G	G	G	G	G	G	G	G	G	G	G	G	G	G	G	G	G	G	G	G	C	G	G	G	G	G	G	G	G	G	G	G	G
2429329	T	T	T	T	T	T	T	T	T	T	T	T	T	T	T	T	T	T	T	T	T	T	T	T	T	T	T	T	C	T	T	T	T	T	T	T	T	T	T	T	T	T	T	T	T	T	T	T	T
2483483	T	T	T	T	T	T	T	T	T	T	T	T	C	T	T	T	C	T	T	T	T	T	T	T	T	T	T	T	T	T	T	T	T	C	T	C	T	T	T	T	T	T	T	T	C	C	T	T	T
2483484	A	A	A	A	A	A	A	A	A	A	A	A	C	A	A	A	C	A	A	A	A	A	A	A	A	A	A	A	A	A	A	A	A	C	A	C	A	A	A	A	A	A	A	A	C	C	A	A	A
2497022	C	G	G	G	G	G	G	G	G	G	G	G	G	G	G	G	G	G	G	G	G	G	G	G	G	G	G	G	G	G	G	G	G	G	G	G	G	G	G	G	G	G	G	G	G	G	G	G	G
2498047	G	G	G	G	G	G	G	G	G	G	G	G	G	G	G	G	G	G	G	G	G	G	G	G	G	G	G	G	G	G	G	G	G	G	G	G	G	G	G	G	G	G	G	G	G	G	G	G	G
2506199	A	C	C	C	C	C	C	C	C	C	C	C	C	C	C	C	C	C	C	C	C	C	C	C	C	C	C	C	C	C	C	C	C	C	C	C	C	C	C	C	C	C	C	C	C	C	C	C	C
2528517	T	C	C	C	C	C	C	C	C	C	C	C	C	C	C	C	C	C	C	C	C	C	C	C	C	C	C	C	C	C	C	C	C	C	C	C	C	C	C	C	C	C	C	C	C	C	C	C	C
2532958	G	A	A	A	A	A	A	A	A	A	A	A	A	A	A	A	A	A	A	A	A	A	A	A	A	A	A	A	A	A	A	A	A	A	A	A	A	A	A	A	A	A	A	A	A	A	A	A	A
2533579	A	A	A	A	A	A	A	A	A	A	A	A	A	A	A	A	A	A	A	A	A	A	A	A	A	A	A	A	A	A	A	A	A	A	A	A	A	A	A	A	A	A	A	A	A	A	A	G	A
2537653	G	G	G	G	G	G	G	G	G	G	G	G	G	G	G	A	G	G	G	G	G	G	G	G	G	G	G	G	G	G	G	G	G	G	G	G	G	G	G	G	G	G	G	G	G	G	G	G	G
2550425	C	C	C	C	C	C	C	C	C	C	C	C	T	C	C	C	C	C	C	C	C	C	C	C	C	C	C	C	C	C	C	C	C	C	C	C	C	C	C	C	C	C	C	C	C	T	C	C	C
2557753	G	G	G	G	G	G	G	G	G	G	G	G	G	G	G	G	G	G	G	G	G	G	G	G	G	G	G	G	G	G	G	G	G	G	G	G	G	G	G	G	G	G	G	G	G	G	G	G	G
2558340	G	G	G	G	G	G	G	G	G	G	G	G	G	G	G	G	G	G	G	G	G	A	G	G	G	G	G	G	G	G	G	G	G	G	G	G	G	G	G	G	G	G	G	G	G	G	G	G	G
2583984	G	A	A	A	A	A	A	A	A	A	A	A	A	A	A	A	A	A	A	A	A	A	A	A	A	A	A	A	A	A	A	A	A	A	A	A	A	A	A	A	A	A	A	A	A	A	A	A	A
2591005	T	T	T	T	T	T	T	T	T	T	T	T	T	T	T	T	T	T	T	T	T	T	T	T	T	T	T	T	T	T	T	T	T	T	T	T	T	T	T	T	T	T	T	T	T	T	T	T	T
2597126	G	G	G	G	G	G	G	G	G	G	G	G	G	G	G	G	G	G	G	G	G	G	G	G	G	G	G	G	G	G	G	G	G	G	G	G	A	G	G	G	G	G	G	G	G	G	G	G	G
2669734	T	T	T	T	T	T	T	C	T	T	T	T	T	T	T	T	T	T	T	T	T	T	T	T	T	T	T	T	T	T	T	T	T	T	T	T	T	T	C	T	T	T	T	T	T	T	T	T	T
2677758	A	A	A	A	A	A	A	A	A	A	A	A	A	A	A	A	A	A	A	A	A	A	A	A	A	A	A	A	A	A	A	A	A	A	A	A	A	A	A	A	A	A	A	A	A	A	A	A	A
2695484	G	G	G	G	G	G	G	G	G	G	G	G	G	G	G	G	G	G	G	G	G	G	A	G	G	G	G	G	G	G	G	G	G	G	G	G	G	G	G	G	G	G	G	G	G	G	G	G	G
2701179	G	G	G	G	G	G	G	G	G	G	G	G	G	G	G	G	G	G	G	G	G	G	G	G	G	G	G	G	G	G	G	G	G	G	G	G	G	G	G	G	G	G	G	G	G	G	G	G	G
2702167	C	C	C	C	C	C	C	C	C	C	C	C	C	C	C	C	C	C	C	C	C	C	C	C	C	C	C	C	C	C	C	C	C	C	C	C	C	C	C	C	C	C	C	C	C	C	C	C	C
2720329	G	G	G	G	G	G	G	G	G	G	G	G	G	G	G	G	G	G	G	G	G	G	G	G	G	G	G	G	G	G	G	G	G	G	G	G	G	G	G	G	G	G	G	G	G	G	G	G	G
2769185	G	G	G	G	G	G	G	G	G	G	G	G	G	G	G	G	G	G	G	G	G	G	G	G	G	G	G	G	G	G	G	G	G	G	G	G	G	G	G	G	G	G	G	G	G	G	G	G	G
2806603	T	C	C	C	C	C	C	C	C	C	C	C	C	C	C	C	C	C	C	C	C	C	C	C	C	C	C	C	C	C	C	C	C	C	C	C	C	C	C	C	C	C	C	C	C	C	C	C	C
2814043	G	G	G	G	G	G	G	G	G	G	G	G	G	G	G	G	G	G	G	G	G	G	G	G	G	G	G	G	G	G	G	G	G	G	G	G	G	G	G	G	G	G	G	G	G	G	G	G	G
2815969	C	T	T	T	T	T	T	T	T	T	T	T	T	T	T	T	T	T	T	T	T	T	T	T	T	T	T	T	T	T	T	T	T	T	T	T	T	T	T	T	T	T	T	T	T	T	T	T	T
2836771	C	C	C	C	C	C	C	C	C	C	C	C	C	C	C	C	C	C	C	C	C	C	C	C	C	C	C	C	C	C	C	C	C	C	C	C	C	C	C	C	C	C	C	C	C	C	C	C	C
2840646	A	G	G	A	G	A	A	A	A	A	A	G	A	A	G	A	A	G	A	A	G	A	A	A	G	A	A	A	A	A	A	A	A	A	G	A	A	A	A	A	A	G	G	A	A	A	A	A	A
2856906	G	G	G	G	G	G	G	G	G	G	G	G	G	G	G	G	G	G	G	G	G	G	G	G	G	G	G	G	G	G	G	G	G	G	G	G	G	G	G	G	G	G	G	G	G	G	G	G	G
2870624	T	C	C	C	C	C	C	C	C	C	C	C	C	C	C	C	C	C	C	C	C	C	C	C	C	C	C	C	C	C	C	C	C	C	C	C	C	C	C	C	C	C	C	C	C	C	C	C	C
2873974	G	G	G	G	G	G	G	G	G	G	G	G	G	G	G	G	G	G	G	G	G	G	G	G	G	G	G	G	G	G	G	G	G	G	G	G	G	G	G	G	G	G	G	G	G	G	G	G	G
2904872	G	A	A	A	A	A	A	A	A	A	A	A	A	A	A	A	A	A	A	A	A	A	A	A	A	A	A	A	A	A	A	A	A	A	A	A	A	A	A	A	A	A	A	A	A	A	A	A	A
2924775	A	G	G	G	G	G	G	G	G	G	G	G	G	G	G	G	G	G	G	G	G	G	G	G	G	G	G	G	G	G	G	G	G	G	G	G	G	G	G	G	G	G	G	G	G	G	G	G	G
2937773	C	T	T	T	T	T	T	T	T	T	T	T	T	T	T	T	T	T	T	T	T	T	T	T	T	T	T	T	T	T	T	T	T	T	T	T	T	T	T	T	T	T	T	T	T	T	T	T	T
2942926	A	G	G	G	G	G	G	G	G	G	G	G	G	G	G	G	G	G	G	G	G	G	G	G	G	G	G	G	G	G	G	G	G	G	G	G	G	G	G	G	G	G	G	G	G	G	G	G	G
2950267	G	G	G	G	G	G	G	G	G	G	G	G	G	G	G	G	G	G	G	G	G	G	G	G	G	G	G	G	G	G	G	G	G	G	G	G	G	G	G	G	G	G	G	G	G	G	G	G	G
2966045	G	C	C	G	C	G	G	G	G	G	G	C	G	G	C	G	G	C	G	G	C	G	G	G	C	G	G	G	G	G	G	G	G	G	C	G	G	G	G	G	G	C	C	G	G	G	G	G	G
2978452	G	G	G	G	G	G	G	G	A	G	G	G	G	G	G	G	G	G	G	G	G	G	G	G	G	G	G	G	A	G	G	G	G	G	G	G	G	G	G	G	G	G	G	G	G	G	G	G	G
2979062	C	C	C	C	C	C	C	C	C	C	C	C	C	C	G	C	C	C	C	C	C	C	C	C	C	C	C	C	C	C	C	C	C	C	C	C	C	C	C	C	C	C	C	C	C	C	C	C	C
2986931	G	G	G	A	G	G	A	G	G	A	G	G	G	G	G	A	G	G	A	A	G	G	G	G	G	G	A	G	G	G	G	A	G	G	G	G	A	G	G	A	A	G	G	A	G	G	G	A	A
2987176	G	G	G	G	G	G	G	G	G	G	G	G	G	C	G	G	G	G	G	G	G	G	G	G	G	G	G	G	G	G	C	G	G	G	G	G	G	C	G	G	G	G	G	G	G	G	C	G	G
3001050	G	G	G	G	G	G	G	G	G	G	G	G	G	G	G	G	G	G	G	G	G	G	G	G	G	G	G	G	G	G	G	G	G	G	G	G	G	G	G	G	G	G	G	G	G	G	G	G	A
3012648	G	G	G	G	G	G	G	G	G	G	G	G	A	G	G	G	G	G	G	G	G	G	G	G	G	G	G	G	G	G	G	G	G	G	G	G	G	G	G	G	G	G	G	G	G	A	G	G	G
3018593	G	T	T	T	T	T	T	T	T	T	T	T	T	T	T	T	T	T	T	T	T	T	T	T	T	T	T	T	T	T	T	T	T	T	T	T	T	T	T	T	T	T	T	T	T	T	T	T	T
3019701	C	C	C	C	C	C	C	C	C	C	C	C	C	C	C	C	C	C	C	A	C	C	C	C	C	C	C	C	C	C	C	C	C	C	C	C	C	C	C	C	C	C	C	C	C	C	C	C	C
3024580	T	T	T	T	T	T	T	T	T	C	T	T	T	T	T	C	T	T	C	C	T	T	T	T	T	T	T	T	T	T	T	T	T	T	T	T	T	T	T	T	T	T	T	C	T	T	T	T	T
3042914	T	A	A	A	A	A	A	A	A	A	A	A	A	A	A	A	A	A	A	A	A	A	A	A	A	A	A	A	A	A	A	A	A	A	A	A	A	A	A	A	A	A	A	A	A	A	A	A	A
3053649	G	A	A	A	A	A	A	A	A	A	A	A	A	A	A	A	A	A	A	A	A	A	A	A	A	A	A	A	A	A	A	A	A	A	A	A	A	A	A	A	A	A	A	A	A	A	A	A	A
3068041	A	G	G	G	G	G	G	G	G	G	G	G	G	G	G	G	G	G	G	G	G	G	G	G	G	G	G	G	G	G	G	G	G	G	G	G	G	G	G	G	G	G	G	G	G	G	G	G	G
3075168	G	G	G	G	G	G	G	G	G	G	G	G	G	G	G	G	G	G	G	G	G	G	G	G	G	G	G	G	G	G	G	G	G	G	G	G	G	G	G	G	G	G	G	G	G	G	G	G	G
3091738	C	T	T	T	T	T	T	T	T	T	T	T	T	T	T	T	T	T	T	T	T	T	T	T	T	T	T	T	T	T	T	T	T	T	T	T	T	T	T	T	T	T	T	T	T	T	T	T	T
3098932	T	C	C	C	C	C	C	C	C	C	C	C	C	C	C	C	C	C	C	C	C	C	C	C	C	C	C	C	C	C	C	C	C	C	C	C	C	C	C	C	C	C	C	C	C	C	C	C	C
3099154	C	T	T	T	T	T	T	T	T	T	T	T	T	T	T	T	T	T	T	T	T	T	T	T	T	T	T	T	T	T	T	T	T	T	T	T	T	T	T	T	T	T	T	T	T	T	T	T	T
3130482	A	A	A	A	A	A	A	A	A	A	A	A	A	A	A	A	A	A	A	A	A	A	A	A	A	A	A	A	A	A	A	A	A	A	A	A	A	A	A	A	A	A	A	A	A	A	A	A	A
3132408	C	T	T	C	T	T	C	C	T	C	T	T	T	C	T	C	T	T	C	C	T	C	C	T	T	C	C	C	T	T	C	C	C	T	T	T	C	C	C	C	C	T	T	C	T	T	C	C	C
3133674	G	G	G	G	G	G	G	G	G	G	G	G	G	G	G	G	G	G	G	G	G	G	G	G	G	G	G	G	G	G	G	G	G	G	G	G	G	G	G	G	G	G	G	G	G	G	G	G	G
3149634	T	C	C	C	C	C	C	C	C	C	C	C	C	C	C	C	C	C	C	C	C	C	C	C	C	C	C	C	C	C	C	C	C	C	C	C	C	C	C	C	C	C	C	C	C	C	C	C	C
3154140	T	C	C	C	C	C	C	C	C	C	C	C	C	C	C	C	C	C	C	C	C	C	C	C	C	C	C	C	C	C	C	C	C	C	C	C	C	C	C	C	C	C	C	C	C	C	C	C	C
3159999	T	G	G	G	G	G	G	G	G	G	G	G	G	G	G	G	G	G	G	G	G	G	G	G	G	G	G	G	G	G	G	G	G	G	G	G	G	G	G	G	G	G	G	G	G	G	G	G	G
3173568	T	C	C	C	C	C	C	C	C	C	C	C	C	C	C	C	C	C	C	C	C	C	C	C	C	C	C	C	C	C	C	C	C	C	C	C	C	C	C	C	C	C	C	C	C	C	C	C	C
3181207	A	A	A	A	A	A	A	A	A	A	A	A	A	A	A	A	A	A	A	A	A	A	A	A	A	C	A	A	A	A	A	A	A	A	A	A	A	A	A	A	A	A	A	A	A	A	A	A	A
3195310	C	T	T	T	T	T	T	T	T	T	T	T	T	T	T	T	T	T	T	T	T	T	T	T	T	T	T	T	T	T	T	T	T	T	T	T	T	T	T	T	T	T	T	T	T	T	T	T	T
3201837	A	G	G	G	G	G	G	G	G	G	G	G	G	G	G	G	G	G	G	G	G	G	G	G	G	G	G	G	G	G	G	G	G	G	G	G	G	G	G	G	G	G	G	G	G	G	G	G	G
3232669	G	G	G	G	G	G	G	G	G	G	G	G	G	G	G	G	G	G	G	G	G	G	G	G	G	G	G	G	G	G	G	G	G	G	G	G	G	A	G	G	G	G	G	G	G	G	G	G	G
3262473	T	T	T	T	T	T	T	T	T	T	T	T	T	T	T	T	T	T	T	T	T	T	T	T	T	T	T	T	T	T	T	T	T	T	T	T	T	T	T	T	T	T	T	T	T	T	T	T	T
3270181	A	G	G	G	G	G	G	G	G	G	G	G	G	G	G	G	G	G	G	G	G	G	G	G	G	G	G	G	G	G	G	G	G	G	G	G	G	G	G	G	G	G	G	G	G	G	G	G	G
3284718	G	A	A	A	A	A	A	A	A	A	A	A	A	A	A	A	A	A	A	A	A	A	A	A	A	A	A	A	A	A	A	A	A	A	A	A	A	A	A	A	A	A	A	A	A	A	A	A	A
3285665	A	A	A	A	A	A	A	A	A	A	A	A	A	A	A	A	C	A	A	A	A	A	A	A	A	A	A	A	A	A	A	A	A	A	A	C	A	A	A	A	A	A	A	A	A	A	A	A	A
3298556	G	G	G	G	G	G	G	G	G	G	G	G	G	G	G	G	G	G	G	G	G	G	G	G	G	G	G	G	G	G	G	G	G	G	G	G	G	G	G	G	G	G	G	G	G	G	G	G	G
3342020	A	A	A	A	A	A	A	A	A	A	A	A	A	A	A	A	A	A	A	A	A	A	A	A	A	A	A	A	A	A	A	C	A	A	A	A	A	A	A	A	A	A	A	A	A	A	A	A	A
3352057	G	G	G	G	A	G	G	G	G	G	G	G	G	G	G	G	G	G	G	G	A	G	G	G	G	G	G	G	G	G	G	G	G	G	A	G	G	G	G	G	G	G	G	G	G	G	G	G	G
3357875	G	G	G	G	G	G	G	G	G	G	G	G	G	G	G	G	G	G	G	G	G	G	G	G	G	G	G	G	G	G	G	G	G	G	G	G	G	G	G	G	G	G	G	G	G	G	G	G	G
3371156	A	G	G	G	G	G	G	G	G	G	G	G	G	G	G	G	G	G	G	G	G	G	G	G	G	G	G	G	G	G	G	G	G	G	G	G	G	G	G	G	G	G	G	G	G	G	G	G	G
3390568	G	G	G	G	G	G	G	G	G	G	G	G	G	G	G	G	G	G	G	G	G	G	G	G	G	G	G	G	G	G	G	G	G	G	G	G	G	G	G	G	G	G	G	G	G	G	G	G	G
3395327	A	A	A	A	A	A	A	A	A	A	A	A	A	A	A	A	A	A	A	A	A	A	A	A	A	A	A	A	A	A	A	A	A	A	A	A	A	A	A	A	A	A	A	A	A	A	A	A	A
3408826	G	G	G	G	G	G	G	G	G	G	G	G	G	G	G	G	G	G	G	G	G	A	G	G	G	G	G	G	G	G	G	G	G	G	G	G	G	G	G	G	G	G	G	G	G	G	G	G	G
3421983	C	T	T	T	T	T	T	T	T	T	T	T	T	T	T	T	T	T	T	T	T	T	T	T	T	T	T	T	T	T	T	T	T	T	T	T	T	T	T	T	T	T	T	T	T	T	T	T	T
3479832	G	T	T	G	T	G	G	G	G	G	G	T	G	G	T	G	G	T	G	G	T	G	G	G	T	G	G	G	G	G	G	G	G	G	T	G	G	G	G	G	G	T	T	G	G	G	G	G	G
3484481	G	G	G	G	G	G	G	G	G	G	G	G	G	G	G	G	G	G	G	G	G	G	G	G	G	G	G	G	G	G	G	G	G	G	G	G	G	G	G	G	G	G	G	G	G	G	G	G	G
3493069	C	C	C	C	C	C	C	C	C	C	C	C	C	C	C	C	C	C	C	C	C	C	C	C	C	C	C	C	C	C	C	C	C	C	C	C	C	C	C	C	C	C	C	C	C	C	C	C	C
3512712	C	C	C	C	C	C	C	C	C	C	C	C	C	C	C	C	C	C	C	C	C	C	G	C	C	C	C	C	C	C	C	C	C	C	C	C	C	C	C	C	C	C	C	C	C	C	C	C	C
3518833	G	G	G	G	G	G	G	G	G	G	G	G	G	G	G	G	G	G	G	G	G	G	G	G	G	G	G	G	G	G	G	G	G	G	G	G	G	G	G	G	G	G	G	G	G	G	G	G	G
3528988	C	C	C	C	C	C	C	C	C	C	C	C	C	C	C	C	T	C	C	C	C	C	C	C	C	C	C	C	C	C	C	C	C	C	C	T	C	C	C	C	C	C	C	C	C	C	C	C	C
3535257	T	T	T	T	T	T	T	T	T	T	T	T	T	T	T	T	T	T	T	T	T	T	T	T	T	C	T	T	T	T	T	T	T	T	T	T	T	T	T	T	T	T	T	T	T	T	T	T	T
3547794	G	A	A	A	A	A	A	A	A	A	A	A	A	A	A	A	A	A	A	A	A	A	A	A	A	A	A	A	A	A	A	A	A	A	A	A	A	A	A	A	A	A	A	A	A	A	A	A	A
3566512	T	T	T	T	T	T	T	T	T	T	T	T	T	T	T	T	T	T	T	T	T	T	T	T	T	T	T	T	T	T	T	T	T	T	T	T	T	T	T	T	T	T	T	T	T	T	T	T	T
3598985	C	C	C	T	C	C	C	C	C	C	C	C	C	C	C	C	C	C	C	C	C	C	C	C	C	C	C	C	C	C	C	C	C	C	C	C	C	C	C	C	C	C	C	C	C	C	C	C	C
3607357	G	G	G	G	G	G	G	G	G	G	G	G	G	G	G	G	G	G	G	G	G	G	G	G	G	G	G	G	G	G	G	G	G	G	G	G	G	G	G	G	G	G	G	G	G	G	G	G	G
3629644	C	C	C	C	C	C	C	C	C	C	C	C	C	C	C	C	C	C	C	C	C	C	C	C	C	C	C	C	C	C	C	C	C	C	C	C	C	C	C	C	C	C	C	C	C	C	C	C	C
3634127	C	C	C	C	C	C	C	C	C	C	C	C	C	C	C	C	C	C	C	C	C	C	C	C	C	C	C	C	C	C	C	C	C	C	C	C	C	C	C	T	C	C	C	C	C	C	C	C	C
3648384	G	G	G	G	G	G	G	G	G	G	A	G	G	G	G	G	G	G	G	G	G	G	G	G	G	G	G	G	G	G	G	G	G	G	G	G	G	G	G	G	G	G	G	G	G	G	G	G	G
3654885	G	G	G	G	G	G	G	G	G	G	G	G	G	G	G	G	G	G	G	G	G	G	G	G	G	G	G	G	G	G	G	G	G	G	G	G	G	G	G	G	G	G	G	G	G	G	G	G	G
3684889	C	T	T	T	T	T	T	T	T	T	T	T	T	T	T	T	T	T	T	T	T	T	T	T	T	T	T	T	T	T	T	T	T	T	T	T	T	T	T	T	T	T	T	T	T	T	T	T	T
3733890	G	G	G	G	G	G	G	G	G	G	G	G	G	G	G	G	G	G	G	G	G	G	G	G	G	G	G	G	G	G	G	G	G	G	G	G	G	G	G	G	G	G	G	G	G	G	G	G	G
3734746	A	A	A	A	A	A	A	A	A	A	A	A	A	A	A	A	A	A	A	A	A	A	A	A	A	A	A	A	A	A	A	A	A	A	A	A	A	A	A	A	A	A	A	A	A	A	A	A	A
3762425	C	T	T	T	T	T	T	T	T	T	T	T	T	T	T	T	T	T	T	T	T	T	T	T	T	T	T	T	T	T	T	T	T	T	T	T	T	T	T	T	T	T	T	T	T	T	T	T	T
3774698	C	C	C	C	C	C	C	C	C	C	C	C	C	C	C	C	C	C	C	T	C	C	C	C	C	C	C	C	C	C	C	C	C	C	C	C	C	C	C	C	C	C	C	C	C	C	C	C	C
3806897	G	G	G	G	G	G	G	G	G	G	G	T	G	G	G	G	G	G	G	G	G	G	G	G	G	G	G	G	G	G	G	G	G	G	G	G	G	G	G	G	G	G	G	G	G	G	G	G	G
3833590	G	A	A	A	A	A	A	A	A	A	A	A	A	A	A	A	A	A	A	A	A	A	A	A	A	A	A	A	A	A	A	A	A	A	A	A	A	A	A	A	A	A	A	A	A	A	A	A	A
3888211	A	A	A	A	A	A	A	A	A	A	A	A	A	A	A	A	A	A	A	A	A	A	A	A	A	A	A	A	A	A	A	A	A	A	A	A	G	A	A	A	A	A	A	A	A	A	A	A	A
3915602	T	T	T	T	T	T	T	T	T	T	T	T	T	T	T	T	T	T	T	T	T	T	T	T	T	T	T	T	T	T	T	T	T	T	T	T	T	T	T	T	T	T	T	T	T	T	T	T	T
3916062	T	T	T	T	T	T	T	T	T	T	T	T	T	T	T	T	T	T	T	T	T	T	T	T	T	T	T	T	T	T	T	T	T	T	T	T	T	T	T	T	T	T	T	T	T	T	T	T	T
3916644	G	G	G	G	G	G	G	G	G	G	G	G	G	G	G	G	G	G	G	G	G	G	G	G	G	G	G	G	G	G	G	G	G	G	G	G	G	G	G	G	G	G	G	G	G	G	G	G	G
3949586	T	T	T	T	T	T	T	T	T	T	T	T	T	T	T	T	T	T	T	T	T	T	T	T	T	T	T	T	T	T	T	T	T	G	T	T	T	T	T	T	T	T	T	T	T	T	T	T	T
3950156	G	G	G	G	G	G	G	G	G	G	G	G	G	G	G	G	G	G	G	G	G	G	G	G	G	G	G	G	G	G	G	G	G	G	G	G	G	G	G	G	G	G	G	G	G	G	G	G	G
3957298	C	T	T	T	T	T	T	T	T	T	T	T	T	T	T	T	T	T	T	T	T	T	T	T	T	T	T	T	T	T	T	T	T	T	T	T	T	T	T	T	T	T	T	T	T	T	T	T	T
3971384	G	G	G	G	G	G	G	G	G	G	G	G	G	G	G	G	G	G	G	G	G	G	G	G	G	G	G	G	G	G	G	G	G	G	G	G	G	A	G	G	G	G	G	G	G	G	G	G	G
4007443	C	A	A	A	A	A	A	A	A	A	A	A	A	A	A	A	A	A	A	A	A	A	A	A	A	A	A	A	A	A	A	A	A	A	A	A	A	A	A	A	A	A	A	A	A	A	A	A	A
4010760	T	C	C	C	C	C	C	C	C	C	C	C	C	C	C	C	C	C	C	C	C	C	C	C	C	C	C	C	C	C	C	C	C	C	C	C	C	C	C	C	C	C	C	C	C	C	C	C	C
4021895	A	A	A	A	A	A	A	A	A	A	A	A	A	A	A	A	A	A	A	A	A	A	A	A	A	A	A	A	A	A	A	A	A	A	A	A	A	A	A	A	A	A	A	A	A	A	A	A	A
4025596	G	G	G	G	G	G	G	G	G	G	G	G	G	G	G	G	G	G	G	G	G	G	G	G	G	G	G	G	G	G	G	G	G	G	G	G	G	G	G	G	G	G	G	G	G	G	G	G	A
4034708	C	G	G	G	G	G	G	G	G	G	G	G	G	G	G	G	G	G	G	G	G	G	G	G	G	G	G	G	G	G	G	G	G	G	G	G	G	G	G	G	G	G	G	G	G	G	G	G	G
4037837	G	G	G	G	G	G	G	G	G	G	G	G	G	G	G	G	G	G	G	G	G	G	G	G	G	G	G	G	G	G	G	G	G	G	G	G	G	G	G	G	G	G	G	G	G	G	G	G	G
4041503	A	A	A	A	A	A	A	A	A	A	A	A	A	A	A	A	A	A	A	A	A	A	A	A	A	A	A	A	A	A	A	A	A	A	A	A	A	A	A	A	A	A	A	A	A	A	A	A	A
4051944	G	G	G	G	G	G	G	G	G	G	G	G	G	G	G	G	G	G	G	G	G	G	G	G	G	G	G	G	G	G	G	G	G	G	G	G	G	G	G	G	G	G	G	G	G	G	G	G	G
4062199	G	A	A	A	A	A	A	A	A	A	A	A	A	A	A	A	A	A	A	A	A	A	A	A	A	A	A	A	A	A	A	A	A	A	A	A	A	A	A	A	A	A	A	A	A	A	A	A	A
4079808	A	A	A	A	A	A	A	A	A	A	C	A	A	A	A	A	A	A	A	A	A	A	A	A	A	A	A	A	A	A	A	A	A	A	A	A	A	A	A	A	A	A	A	A	A	A	A	A	A
4082382	T	C	C	C	C	C	C	C	C	C	C	C	C	C	C	C	C	C	C	C	C	C	C	C	C	C	C	C	C	C	C	C	C	C	C	C	C	C	C	C	C	C	C	C	C	C	C	C	C
4089963	G	G	G	G	G	G	G	G	G	G	G	G	G	G	G	G	G	G	G	G	G	G	G	G	G	G	G	C	G	G	G	G	G	G	G	G	G	G	G	G	G	G	G	G	G	G	G	G	G
4090230	A	A	A	A	A	A	A	A	A	A	A	A	A	A	A	A	A	A	A	A	A	A	A	A	A	A	A	A	A	A	A	C	A	A	A	A	A	A	A	A	A	A	A	A	A	A	A	A	A
4090248	T	T	T	T	T	T	T	T	T	T	T	T	T	T	T	T	T	C	T	T	T	T	T	T	T	T	T	T	T	T	T	T	T	T	T	T	T	T	T	T	T	T	T	T	T	T	T	T	T
4101331	C	C	C	C	C	C	C	C	C	C	C	C	C	C	C	C	C	C	C	C	C	C	C	C	C	C	C	T	C	C	C	C	C	C	C	C	C	C	C	C	C	C	C	C	C	C	C	C	C
4103815	T	T	T	T	T	T	T	T	T	T	T	T	T	C	T	T	T	T	T	T	T	T	T	T	T	T	T	T	T	T	C	T	T	T	T	T	T	T	T	T	T	T	T	T	T	T	C	T	T
4107007	T	T	T	T	T	T	T	T	T	T	T	T	T	T	T	T	T	T	T	T	T	T	T	T	T	T	T	T	T	T	T	T	T	T	T	T	T	T	T	T	T	T	T	T	T	T	T	T	T
4111280	G	G	G	G	G	G	G	G	G	G	G	G	G	G	G	G	G	G	G	G	G	G	G	G	G	G	G	G	G	G	G	G	G	G	G	G	G	G	G	G	G	G	G	G	G	G	G	G	G
4130927	A	C	C	C	C	C	C	C	C	C	C	C	C	C	C	C	C	C	C	C	C	C	C	C	C	C	C	C	C	C	C	C	C	C	C	C	C	C	C	C	C	C	C	C	C	C	C	C	C
4139579	G	G	G	A	G	G	G	G	G	A	G	G	G	G	G	A	G	G	A	A	G	G	G	G	G	G	G	G	G	G	G	G	G	G	G	G	G	G	G	G	G	G	G	A	G	G	G	G	A
4152688	G	G	G	G	G	G	G	G	G	G	G	G	A	G	G	G	G	G	G	G	G	G	G	G	G	G	G	G	G	G	G	G	G	G	G	G	G	G	G	G	G	G	G	G	G	G	G	G	G
4153499	G	G	G	G	G	G	G	G	G	G	G	G	G	G	G	G	G	G	G	G	G	G	G	G	G	G	G	G	G	G	G	G	G	G	G	G	G	G	G	G	G	G	G	G	G	G	G	G	G
4162554	T	C	C	C	C	C	C	C	C	C	C	C	C	C	C	C	C	C	C	C	C	C	C	C	C	C	C	C	C	C	C	C	C	C	C	C	C	C	C	C	C	C	C	C	C	C	C	C	C
4174830	G	G	G	G	G	G	G	G	G	G	G	G	G	G	G	G	G	G	G	G	G	G	G	G	G	G	G	G	G	G	G	G	G	G	G	G	G	G	G	G	G	G	G	G	G	G	G	G	G
4180986	A	G	G	G	G	G	G	G	G	G	G	G	G	G	G	G	G	G	G	G	G	G	G	G	G	G	G	G	G	G	G	G	G	G	G	G	G	G	G	G	G	G	G	G	G	G	G	G	G
4181439	C	C	C	C	C	C	C	C	C	C	C	C	C	C	C	C	C	C	C	C	C	C	C	C	C	C	C	T	C	C	C	C	C	C	C	C	C	C	C	C	C	C	C	C	C	C	C	C	C
4198789	G	G	G	G	G	G	G	G	G	G	G	G	G	A	G	G	G	G	G	G	G	G	G	G	G	G	G	G	G	G	A	G	G	G	G	G	G	A	G	G	G	G	G	G	G	G	A	G	G
4223124	A	A	A	A	A	A	A	A	A	A	A	A	A	A	A	A	A	A	A	A	A	A	A	A	A	A	A	A	A	A	A	A	A	A	A	A	A	A	A	G	G	A	A	A	A	A	A	A	A
4234593	A	A	A	A	A	A	A	A	A	A	A	A	A	A	A	A	A	A	A	A	A	A	A	A	A	A	A	A	A	A	A	A	A	A	A	A	A	A	A	A	A	A	A	A	A	A	A	A	A
4236846	C	T	T	C	T	C	C	C	C	C	C	T	C	C	T	C	C	T	C	C	T	C	C	C	T	C	C	C	C	C	C	C	C	C	T	C	C	C	C	C	C	T	T	C	C	C	C	C	C
4244878	C	C	C	C	C	C	C	C	C	C	C	C	C	G	C	C	C	C	C	C	C	G	G	C	C	G	C	C	C	C	G	C	C	C	C	C	C	G	C	C	C	C	C	C	C	C	G	C	C
4253337	G	G	G	G	G	G	G	G	G	G	G	G	G	G	G	G	G	G	G	G	G	G	A	G	G	G	G	G	G	G	G	G	G	G	G	G	G	G	G	G	G	G	G	G	G	G	G	G	G
4261125	T	T	T	T	T	T	T	T	T	T	T	T	T	T	T	T	T	T	T	T	T	T	T	T	T	T	T	T	T	T	T	T	T	T	T	T	T	T	T	T	T	T	T	T	T	T	T	T	T
4271921	G	G	G	G	G	G	G	G	G	G	G	G	G	G	G	G	G	G	G	G	G	G	G	G	G	G	G	G	G	G	G	G	G	G	G	G	G	G	G	G	G	G	G	G	G	G	G	G	G
4279824	G	G	G	G	G	G	G	G	G	G	G	G	G	G	G	G	G	G	G	G	G	G	G	G	G	G	G	G	G	G	G	G	G	G	G	G	G	G	G	G	G	G	G	G	G	T	G	G	G
4282075	G	A	A	A	A	A	A	A	A	A	A	A	A	A	A	A	A	A	A	A	A	A	A	A	A	A	A	A	A	A	A	A	A	A	A	A	A	A	A	A	A	A	A	A	A	A	A	A	A
4288300	A	A	A	A	A	A	A	A	A	A	A	A	A	A	A	A	A	A	A	A	A	A	A	A	A	A	A	A	A	A	A	A	A	A	A	A	A	A	A	A	A	A	A	A	A	A	A	A	A
4297331	G	G	G	G	G	G	G	C	G	G	G	G	G	G	G	G	G	G	G	G	G	G	G	G	G	G	G	C	G	G	G	G	C	G	G	G	G	G	C	G	G	G	G	G	G	G	G	G	G
4311425	C	T	T	T	T	T	T	T	T	T	T	T	T	T	T	T	T	T	T	T	T	T	T	T	T	T	T	T	T	T	T	T	T	T	T	T	T	T	T	T	T	T	T	T	T	T	T	T	T
4316395	C	C	C	C	C	C	C	C	C	C	C	C	C	C	C	C	C	C	C	C	C	T	C	C	C	C	C	C	C	C	C	C	C	C	C	C	C	C	C	C	C	C	C	C	C	C	C	C	C
4321337	T	C	C	C	C	C	C	C	C	C	C	C	C	C	C	C	C	C	C	C	C	C	C	C	C	C	C	C	C	C	C	C	C	C	C	C	C	C	C	C	C	C	C	C	C	C	C	C	C
4324448	G	G	T	G	G	G	G	G	G	G	G	T	G	G	G	G	G	G	G	G	G	G	G	G	T	G	G	G	G	G	G	G	G	G	G	G	G	G	G	G	G	T	T	G	G	G	G	G	G
4324673	C	C	C	C	C	C	C	C	C	C	C	C	C	C	C	C	C	C	C	C	C	C	C	C	C	C	C	C	C	C	C	C	C	C	C	C	C	C	C	C	C	C	C	C	C	C	C	C	A
4339036	T	G	G	G	G	G	G	G	G	G	G	G	G	G	G	G	G	G	G	G	G	G	G	G	G	G	G	G	G	G	G	G	G	G	G	G	G	G	G	G	G	G	G	G	G	G	G	G	G
[truncated: 100 more columns]
